# Supplementary material for: Regional Dichotomy in Enteric Mucosal Immune Responses to a Persistent Mycobacterium avium ssp. paratuberculosis Infection
Source: Front Immunol. 2020 May 29;11:1020. doi: 10.3389/fimmu.2020.01020 (PMC7272674; doi:10.3389/fimmu.2020.01020)
Supplement: Supplementary file 1 [file Table_1.XLSX]

## Sheet: Sheet1
	Supplementary Table 1. List of primers used in this study
	Gene	Amplicon size (bp)	Primer Pair 5´-3´	NCBI ID	Citation
	IL1A	188	AGGTCCATACCTGACGGCT	NM_174092.1	1
			TGGGTGTCTCAGGCATCTC
	IL1B	155	AAAAGCTTCAGGCAGGTGGT	NM_174093.1	1
			AACTCGTCGGAGGACGTTTC
	TNFA	205	CTCTTCTGCCTGCTGCACTTC	NM_173966.3	1
			CCATGAGGGCATTGGCATACG
	IFNB	136	RTCTGSAGCCAATCCARAAG	NM_174350.1	2
			CAGGCACACCTGTYGTACTC	NM_001015617.1
				NM_001114297.1
	IFNG	122	TGCAGATCCAGCGCAAAGC	NM_174086.1	2
			CGTTGATGCTCTCCGGCC
	IL10	135	TGATGCCACAGGCTGAGAAC	NM_174088.1	1
			CCGCCTTGCTCTTGTTTTCG
	IL12A	141	GAGGCCTGTTTACCACTGGA	NM_174355.2	3
			CTCATAGATACTTCTAAGGCACAG
	IL12B	186	AACCTGCAACTGAGACCATT	NM_174356.1	4
			ATCCTTGTGGCATGTGACTT
	IL2	167	GCAAACGGTGCACCTACTTCAAGC	NM_180997.2	this study
			TCTGTAGCGTTAACCTTGGGCACG
	CXCL8	106	CGCTGGACAGCAGAGCTCACA	NM_173925.2	1
			TGCCAAGAGAGCAACAGCCAGC
	TGFB1	229	GATTTTGTCCAAGCTTCGGC	NM_001166068.1	1
			CGAGCTAGACTTCATTTTGTC
	TGFB3	208	CACTGGCGAGTGGCTGTC	NM_001101183.1	1
			CAGATCTCCGCGGCCCG
	IL4	106	GCCACACGTGCTTGAACAAA	NM_173921.2	this study
			AGCGTACTTGTGCTCGTCTT
	FOXP3	221	CAGATGCCCACAGTACCC	NM_001045933.1	this study
			AGAGAGAAGAGCCCCGTAG
	IL17A	164	CTGGTGGCTCTTGTGAAGG	NM_001008412.2	1
			GGTGAGGTGGAGCGCTTG
	IL6	69	GGGCTCCCATGATTGTGGTA	NM_173923.2	5
			GTGTGCCCAGTGGACAGGTT
	IL21	152	GTGGCCCATAAGTCAAGCTC	NM_198832.1	6
			CGCTCACAGTGTCTCTTTAC
	IL22	168	GACTGTGGAGTTTGGCTCCCCCTTTTC	NM_001098379.1	6
			GAGATTAAAGTCATTGGAGAACTGAAC
	IL15	74	GGCTGGCATTCATGTCTTCA	NM_174090.1	7
			CATACTGCCAGTTTGCTTCTGTTT
	IL18	83	GAAAATGATGAAGACCTGGAATCA	NM_174091.2	7
			ACTTGGTCATTCAAATTTCGTATGA
	IL17F	199	TGACATTGTGGCTCACCCTC	NM_001192082.1	this study
			TCCCGGGTGATGTTGTAATCC
	IL23	188	GGACATGTGGATCTACCAAGAG	NM_001205688.1	this study
			GGCTCCCCTGTGAAAATATCTG
	IL27	132	CAACGTTTCCACGACCTTCC	NM_001164653.1	this study
			GAACTGGTCCAGAACTCCTGT
	EBI3	158	GGGCTGCTCATTCTGTCGAG	NM_001100365.2	this study
			TGGCAATGAATGATGTCGGC
	YWHAZ	183	GAAAGGGATTGTGGACCAG	NM_174814.2	8
			GGCTTCATCAAATGCTGTCT
	PPIA	180	TGACTTCACACGCCATAAT	NM_178320.2	8
			CTTGCCATCCAACCACTC
	ACTB	194	TGGGCATGGAATCCTG	NM_173979	8
			GGCGCGATGATCTTGAT
	GAPDH	227	ATCTCGCTCCTGGAAGATG	NM_001034034	8
			TCGGAGTGAACGGATTCG
	H3F3A	150	GAGGTCTCTATACCATGGCTC	NM_00101489	8
			GTACCAGGCCTGTAACGATG
	1 Dadarwal D, Gonzalez-Cano P, Dickinson R, Griebel P, Palmer C: Characterization of cytokine gene expression in uterine cytobrush samples of non-endometritic versus endometritic postpartum dairy cows. Theriogenology 2019, 126:128-139.
	2 Osman R, Gonzalez-Cano P, Brownlie R, Griebel PJ: Induction of interferon and interferon-induced antiviral effector genes following a primary bovine herpesvirus-1 (BHV-1) respiratory infection. J Gen Virol 2017, 98(7):1831-1842.
	3 Zaros LG, Bricarello PA, Amarante AFT, Coutinho LL: Quantification of bovine cytokine gene expression using real-time RT-PCR methodology. Genetics and Molecular Biology 2007, 30:575-579.
	4 Konnai S, Usui T, Ohashi K, Onuma M: The rapid quantitative analysis of bovine cytokine genes by real-time RT-PCR. Vet Microbiol 2003, 94(4):283-294.
	5 Gonzalez DD, Rimondi A, Perez Aguirreburualde MS, Mozgovoj M, Bellido D, Wigdorovitz A, Dus Santos MJ: Quantitation of cytokine gene expression by real time PCR in bovine milk and colostrum cells from cows immunized with a bovine rotavirus VP6 experimental vaccine. Res Vet Sci 2013, 95(2):703-708.
	6 McGill JL, Rusk RA, Guerra-Maupome M, Briggs RE, Sacco RE: Bovine Gamma Delta T Cells Contribute to Exacerbated IL-17 Production in Response to Co-Infection with Bovine RSV and Mannheimia haemolytica. PLoS One 2016, 11(3):e0151083.
	7 Lim A, Steibel JP, Coussens PM, Grooms DL, Bolin SR: Differential gene expression segregates cattle confirmed positive for bovine tuberculosis from antemortem tuberculosis test-false positive cattle originating from herds free of bovine tuberculosis. Vet Med Int 2012, 2012:192926.
	8 Puech C, Dedieu L, Chantal I, Rodrigues V: Design and evaluation of a unique SYBR Green real-time RT-PCR assay for quantification of five major cytokines in cattle, sheep and goats. BMC Vet Res 2015, 11:65.
