# Supplementary material for: Regional Dichotomy in Enteric Mucosal Immune Responses to a Persistent Mycobacterium avium ssp. paratuberculosis Infection
Source: Front Immunol. 2020 May 29;11:1020. doi: 10.3389/fimmu.2020.01020 (PMC7272674; doi:10.3389/fimmu.2020.01020)
Supplement: Supplementary file 2 [file Table_2.XLSX]

## Sheet: Jej_PPGC86_Jej_PPPBS_DEgenes_ID
Supplementary Table 2. Differentially expressed genes in MAP-infected DPP compared to PBS control intestinal segments at 12-month post-infection.
EnsemblID	ENTREZID	UNIPROT	SYMBOL	log2FoldChange	Fold Change	p value	p value (adjusted)
ENSBTAG00000046392				4.97672	31.4878	9.86842e-07	0.000128621
ENSBTAG00000017714	281652	Q28066	C4BPB	4.38761	20.9317	2.12291e-06	0.000230577
ENSBTAG00000001021	282870		CYP1A1	4.22217	18.6638	1.50685e-05	0.000862998
ENSBTAG00000008253				3.9191	15.1274	5.99186e-07	8.81926e-05
ENSBTAG00000047783				3.91427	15.077	0.00390693	0.0360225
ENSBTAG00000049657				3.89829	14.9108	0.000301427	0.00681116
ENSBTAG00000012856	281011	Q9N0H5	ARR3	3.88358	14.7596	2.40222e-05	0.0011735
ENSBTAG00000001706	526134	E1BB11	SLC9A2	3.80774	14.0038	1.16562e-05	0.000744718
ENSBTAG00000042984	112443906		LOC112443906	3.68563	12.8673	0.000406932	0.00842407
ENSBTAG00000011525	615734	C8KIL7	SLC5A8	3.67028	12.7311	1.50966e-05	0.000862998
ENSBTAG00000016757	100140434	E1BIL7	ZKSCAN1	3.63907	12.4586	6.0087e-07	8.81926e-05
ENSBTAG00000048138	100300765	G3MX52	XKR9	3.59394	12.0749	1.5189e-05	0.000865241
ENSBTAG00000037969				3.57359	11.9058	0.000200129	0.00514276
ENSBTAG00000001503	528804		TRIM72	3.51707	11.4484	4.92953e-08	1.48726e-05
ENSBTAG00000025258	515676		LOC515676	3.44049	10.8565	0.00196371	0.0235415
ENSBTAG00000052739				3.38741	10.4643	0.000676397	0.0116134
ENSBTAG00000002348	282360	Q9GL77	SLC4A4	3.38274	10.4305	6.98042e-09	4.0616e-06
ENSBTAG00000002348	282360	B2NIZ2	SLC4A4	3.38274	10.4305	6.98042e-09	4.0616e-06
ENSBTAG00000050189				3.33994	10.1256	3.97468e-05	0.00169962
ENSBTAG00000052092				3.27279	9.66513	0.000188802	0.00496276
ENSBTAG00000037381				3.23433	9.41089	0.00109863	0.0160817
ENSBTAG00000001376	512408		RAD21L1	3.22548	9.35333	1.84344e-07	3.66261e-05
ENSBTAG00000013537	527366		FER1L6	3.21642	9.29479	7.1631e-07	9.97446e-05
ENSBTAG00000001858				3.19712	9.17128	1.04973e-06	0.000134663
ENSBTAG00000013917				3.18844	9.11627	4.27623e-05	0.00179557
ENSBTAG00000031828	616323	Q29RG7	LOC616323	3.16314	8.95775	0.000292512	0.00667712
ENSBTAG00000005925	525823		SLC10A2	3.15903	8.9323	0.00352899	0.0335832
ENSBTAG00000031825				3.15838	8.92824	0.000343895	0.00745046
ENSBTAG00000005259	281563	O77792	UCP3	3.14434	8.84179	0.000516264	0.00970972
ENSBTAG00000006354	280692	A0A0M4MD57	HP	3.13383	8.77763	0.0031084	0.0310149
ENSBTAG00000006354	280692	Q2TBU0	HP	3.13383	8.77763	0.0031084	0.0310149
ENSBTAG00000053545				3.12642	8.73263	0.000536807	0.00994955
ENSBTAG00000039991	533587	Q2KIH0	UGT2B10	3.09247	8.52952	0.000948164	0.014517
ENSBTAG00000052575				3.06039	8.34196	0.000111492	0.00353391
ENSBTAG00000033170	535725	F1MTP8	LRRC58	3.05647	8.31937	3.23717e-05	0.00145446
ENSBTAG00000052655	782075		IL26	3.01533	8.08545	0.000586458	0.0105692
ENSBTAG00000048171	286837	P25068	TAP	2.99748	7.98603	0.00443705	0.0389066
ENSBTAG00000022381	101904937		TET3	2.98244	7.90319	4.68762e-05	0.0019063
ENSBTAG00000008946	526038	Q3B7N8	CAPN13	2.9469	7.71089	7.57773e-08	1.89933e-05
ENSBTAG00000049898				2.93718	7.65914	0.00112243	0.0162647
ENSBTAG00000009788	785383		ACOT2	2.86823	7.30169	0.000684123	0.0116732
ENSBTAG00000054148				2.81353	7.03004	1.59194e-05	0.00089434
ENSBTAG00000009012	541148	Q0VCG9	PTX3	2.77181	6.82965	0.00155759	0.0200286
ENSBTAG00000054633	100139049	A3R3C0	KLRC1	2.76862	6.81455	0.00632292	0.04798
ENSBTAG00000054857	509490		ANKHD1	2.74877	6.72142	6.35096e-05	0.00241188
ENSBTAG00000050618				2.72429	6.60837	9.27647e-05	0.00318402
ENSBTAG00000010273	100295476		EREG	2.71793	6.57929	8.39712e-05	0.00296759
ENSBTAG00000022733	540067	F1MVT7	EPM2AIP1	2.71155	6.55025	7.61032e-05	0.00273703
ENSBTAG00000002249	506692	A6QPB7	NAALADL1	2.67717	6.396	0.00140144	0.0188384
ENSBTAG00000021647	503555		FCAR	2.66538	6.34393	2.24751e-08	8.24093e-06
ENSBTAG00000054260	517246		CYP3A24	2.66441	6.3397	0.00562942	0.0446299
ENSBTAG00000005910	497205	Q5KQU5	LEPR	2.63337	6.20474	0.00313523	0.0311838
ENSBTAG00000005910	497205	F1MPP3	LEPR	2.63337	6.20474	0.00313523	0.0311838
ENSBTAG00000014543	407104		PLXNA4	2.62327	6.16144	0.00438186	0.0386305
ENSBTAG00000034402	509235	Q2HJI5	ACE2	2.56667	5.92442	0.0001738	0.00470358
ENSBTAG00000034402	509235	Q58DD0	ACE2	2.56667	5.92442	0.0001738	0.00470358
ENSBTAG00000050324				2.563	5.90936	0.000739111	0.0122871
ENSBTAG00000018134	538751	A5PJE7	AREG	2.55554	5.87886	0.00129535	0.0178392
ENSBTAG00000005675	520625	A3KMY4	SLC44A4	2.55488	5.87618	0.00523275	0.0425197
ENSBTAG00000051146				2.55376	5.87164	5.4286e-07	8.26567e-05
ENSBTAG00000047181	100337076		LOC100337076	2.53545	5.79758	0.00107146	0.0158118
ENSBTAG00000018069	514239	E1BF06	TNFSF15	2.53068	5.77846	0.00420732	0.0377662
ENSBTAG00000003572	407998	Q5NTB3	F11	2.52994	5.77546	8.24854e-06	0.000592164
ENSBTAG00000007958	532898	Q32PJ7	TNS4	2.52864	5.77026	0.000159297	0.00447459
ENSBTAG00000007958	532898	F1MN94	TNS4	2.52864	5.77026	0.000159297	0.00447459
ENSBTAG00000043983	100140471	E1BMK6	LRRC19	2.52472	5.7546	0.000219021	0.00544143
ENSBTAG00000038878	518393	E1BL62	AOX4	2.52109	5.74016	0.00486982	0.0410233
ENSBTAG00000013320	506550	Q3T0S3	TSPAN1	2.51767	5.72657	7.00687e-05	0.0026063
ENSBTAG00000002965	511385		NEURL3	2.51403	5.71213	1.54721e-08	6.46335e-06
ENSBTAG00000012419	509786	Q0II48	BCL2L15	2.50818	5.68904	3.38021e-09	2.39437e-06
ENSBTAG00000013345	510904	A6QPP6	LOC510904	2.50783	5.68764	0.00244217	0.0265154
ENSBTAG00000037559	535243	Q1JQD1	CYP2C18	2.50064	5.65937	0.00189152	0.0228706
ENSBTAG00000013596	540528	Q3SZL0	NR1H4	2.4991	5.65333	1.43034e-05	0.000836196
ENSBTAG00000020957	538536	F1MGM1	FZD5	2.48491	5.59801	3.21294e-05	0.00145235
ENSBTAG00000049367	100140174	F1MHY4	LOC100140174	2.48406	5.59472	3.9233e-05	0.0016865
ENSBTAG00000006762	540718	A4IFR5	SH3RF2	2.44902	5.46046	4.36963e-05	0.00182072
ENSBTAG00000005145	786652	E1B8H0	PEAK1	2.44096	5.43004	0.0011609	0.0166379
ENSBTAG00000043992	540391		RNF180	2.41247	5.32384	0.000100658	0.00329419
ENSBTAG00000037768	281309		MMP3	2.41006	5.31496	0.000840117	0.0134057
ENSBTAG00000053135	520412	E1BE80	TMEM236	2.40957	5.31315	1.7856e-05	0.000963276
ENSBTAG00000039686				2.40459	5.29483	0.000465914	0.00915071
ENSBTAG00000004204	617309	A6H778	GPR107	2.39344	5.25408	0.000194296	0.00508361
ENSBTAG00000052949				2.3934	5.25394	0.00120934	0.0170733
ENSBTAG00000005603	516104	A9QWQ1	CXCL11	2.39266	5.25126	0.00424126	0.037883
ENSBTAG00000014847	507159	F1N4U6	BBOX1	2.37827	5.19912	0.000765804	0.0125265
ENSBTAG00000039343				2.37395	5.18359	0.000214079	0.00537134
ENSBTAG00000018397	101908484		HHLA2	2.37329	5.18121	0.000409526	0.00844666
ENSBTAG00000003737	507185	A0JNM1	SLC51B	2.36817	5.16286	0.0013822	0.0186839
ENSBTAG00000020273	539931	Q05B57	YOD1	2.36775	5.16134	0.00115483	0.0165913
ENSBTAG00000004714	617157		MCEMP1	2.36728	5.15966	2.37871e-05	0.00116729
ENSBTAG00000004008	616201	E1BEC8	FAM199X	2.36157	5.1393	0.000844628	0.0134135
ENSBTAG00000027865	407178	Q7YRZ7	gzmA	2.34877	5.09389	3.90796e-05	0.00168435
ENSBTAG00000014529	613313	A6QPV3	GBP4	2.34682	5.087	1.76087e-14	2.86881e-10
ENSBTAG00000052510	508387		CCL26	2.32131	4.99784	0.000293561	0.00667975
ENSBTAG00000047616				2.31747	4.98457	0.00225597	0.025566
ENSBTAG00000020731	616767	E1BIA2	PRRG4	2.31688	4.98253	0.000237033	0.00574664
ENSBTAG00000021316	317711		COL4A3	2.31427	4.97352	0.000883147	0.0138215
ENSBTAG00000017421	535601	Q3SZF7	SLC3A1	2.31169	4.96465	0.000514704	0.00970972
ENSBTAG00000044185	534321	E1BE01	SOX6	2.30536	4.94289	2.03992e-05	0.0010618
ENSBTAG00000008431	407225	Q70VZ7	MOGAT1	2.29056	4.89246	1.76703e-05	0.000959613
ENSBTAG00000017232	534909		KIF13B	2.28646	4.87857	7.18424e-06	0.000541878
ENSBTAG00000053191	527981		LOC527981	2.27157	4.82847	6.05818e-08	1.67288e-05
ENSBTAG00000004658	520049	F1MZD1	WEE2	2.26199	4.79652	0.000160154	0.00448447
ENSBTAG00000025760	530653		LOC530653	2.25547	4.77491	5.87824e-07	8.78608e-05
ENSBTAG00000054008	521568		LOC521568	2.2428	4.73314	0.0011375	0.0164387
ENSBTAG00000001535	512028		LIPH	2.24003	4.72407	0.00066034	0.0114399
ENSBTAG00000013108	788926		HK2	2.23832	4.71848	1.09687e-11	3.33403e-08
ENSBTAG00000055270				2.23535	4.70878	0.00449342	0.0391838
ENSBTAG00000045895	512796		NFASC	2.23079	4.69389	0.000632342	0.0111737
ENSBTAG00000023429	616560	A6H742	PLS1	2.22864	4.68691	8.84882e-06	0.000613468
ENSBTAG00000040564				2.22356	4.67043	0.00332922	0.0323626
ENSBTAG00000025219	100848263		LOC100848263	2.2226	4.66733	1.3883e-05	0.000822647
ENSBTAG00000017895	514833		CLEC10A	2.21834	4.65357	9.34576e-06	0.000637076
ENSBTAG00000048873				2.21576	4.64525	0.000565111	0.010264
ENSBTAG00000023309	100337390		LOC100337390	2.21523	4.64354	0.000167855	0.00459611
ENSBTAG00000000966	618565		LOC618565	2.20576	4.61318	0.000660372	0.0114399
ENSBTAG00000011266	534401	Q32PJ4	ZBTB16	2.20513	4.61117	0.000121685	0.00375472
ENSBTAG00000025398	504548		LOC504548	2.20041	4.59609	2.03641e-05	0.0010618
ENSBTAG00000020250	511439	Q32PI7	SLC28A1	2.1863	4.55138	0.00127696	0.0176756
ENSBTAG00000051768				2.17831	4.52622	6.8881e-06	0.000529344
ENSBTAG00000054818	537065	A4GN51	KIR3DL2	2.17036	4.50137	0.00200827	0.0238302
ENSBTAG00000013368	504991	A2VDV1	ANKRD22	2.165	4.48467	1.70213e-06	0.000195289
ENSBTAG00000017740	538631	A6QQR8	TUBAL3	2.15148	4.44283	0.000129979	0.00390704
ENSBTAG00000044022	533883		KIAA1671	2.15015	4.43875	1.05944e-05	0.000701645
ENSBTAG00000040585	541257		NR6A1	2.14866	4.43417	0.00241351	0.026409
ENSBTAG00000010244	281696	P35526	CLIC5	2.14047	4.40905	0.000100023	0.00329419
ENSBTAG00000002978	533330		PRKG2	2.12453	4.36062	0.00084802	0.0134135
ENSBTAG00000007532	540074		TRIM15	2.12009	4.3472	0.000579081	0.010471
ENSBTAG00000013778	520702	A5PKH2	WDR63	2.11687	4.33751	0.00428849	0.0382002
ENSBTAG00000033137	531459		PSD3	2.11516	4.33239	0.00134052	0.0183527
ENSBTAG00000047293	524960		NRIP1	2.10893	4.3137	0.000124121	0.00381293
ENSBTAG00000002937	526347		ADGRE3	2.10831	4.31186	0.000150218	0.00430116
ENSBTAG00000054870	785168		LOC785168	2.10148	4.29151	3.21812e-05	0.00145235
ENSBTAG00000002919	615134	E1BGH1	UNC5CL	2.07651	4.21786	0.00179232	0.0220882
ENSBTAG00000020018	509227	E1BPI3	FRK	2.07209	4.20496	0.000252128	0.00601415
ENSBTAG00000006447	533798		ACSM3	2.07072	4.20096	0.00306656	0.0307259
ENSBTAG00000017595	523780		HS2ST1	2.0359	4.10078	0.00226754	0.025566
ENSBTAG00000012694	538770	E1BCC3	UHMK1	2.02994	4.08387	0.00281817	0.0290776
ENSBTAG00000000446	512547		ATP11A	2.02271	4.06347	3.63316e-06	0.000336315
ENSBTAG00000010344	539153	F1MKS0	SLC16A14	2.02239	4.06257	1.96406e-07	3.76452e-05
ENSBTAG00000000502	530116	A3DUJ0	DAZL	2.02049	4.05721	0.0040008	0.0366638
ENSBTAG00000011234	535530	F1N4K5	FOXO3	2.01194	4.03323	0.000535775	0.00994174
ENSBTAG00000050852	513990	A9QWP9	CXCL9	2.00712	4.0198	0.00159148	0.0203378
ENSBTAG00000017617	618875		C23H6orf222	2.00554	4.01539	0.00498051	0.0415398
ENSBTAG00000010085	538708		SLC7A2	2.00538	4.01496	0.00492772	0.0412975
ENSBTAG00000015685	280996	P00978	AMBP	2.00407	4.01129	3.68875e-06	0.000339532
ENSBTAG00000015685	510819		KIF12	2.00407	4.01129	3.68875e-06	0.000339532
ENSBTAG00000010382	100295610		MUC13	2.00358	4.00994	0.00246823	0.0266189
ENSBTAG00000004974	512177	E1BC01	ZDHHC23	1.9958	3.98836	0.000689173	0.0117448
ENSBTAG00000016334	541192		SATB2	1.99075	3.97445	2.66519e-07	4.7197e-05
ENSBTAG00000016881	404191	P79098	ANPEP	1.98267	3.95224	0.000649442	0.0113453
ENSBTAG00000019716	280828	G3LUN8	CXCL8	1.98131	3.94852	0.000110286	0.0035025
ENSBTAG00000019716	280828	P79255	CXCL8	1.98131	3.94852	0.000110286	0.0035025
ENSBTAG00000008553	527026		B4GALNT3	1.98125	3.94834	0.000369331	0.00781448
ENSBTAG00000043964	616679		ARL5B	1.9757	3.9332	0.00480013	0.0406472
ENSBTAG00000027279	509155		LOC509155	1.96939	3.91603	0.00643206	0.048492
ENSBTAG00000013420	510535	F1MAU6	FSD1L	1.96358	3.90028	0.00023653	0.005743
ENSBTAG00000018747	538954		PRKAA2	1.96193	3.89582	0.000306646	0.00690992
ENSBTAG00000020469	614106	E1BNI6	TMED8	1.95603	3.87993	0.00449457	0.0391838
ENSBTAG00000011197	615135	Q3SZM0	IPMK	1.9474	3.85679	2.52611e-05	0.00121266
ENSBTAG00000017642	539527	P22444	BMP3	1.93677	3.82848	0.000512191	0.00970972
ENSBTAG00000004869	281733	Q8WMV3	CXADR	1.93331	3.81929	0.00282562	0.0290993
ENSBTAG00000054434				1.93313	3.81882	0.000345461	0.00747443
ENSBTAG00000012140	523482	A4IFD4	ADGRG7	1.93161	3.81481	0.00333605	0.0324012
ENSBTAG00000035706	539517		MYOCD	1.92936	3.80886	0.00199998	0.0238011
ENSBTAG00000052397	100139916		LOC100139916	1.92368	3.7939	0.00304434	0.0306056
ENSBTAG00000017132	522691	A5D7C7	TTC22	1.92164	3.78853	0.000516149	0.00970972
ENSBTAG00000012652	512517	Q3SZI1	TINAG	1.91924	3.78224	0.00652766	0.0490312
ENSBTAG00000049368				1.91909	3.78184	0.000223123	0.00548283
ENSBTAG00000006434	540340	A4IFK4	SYNPO2	1.91888	3.78129	0.00104221	0.0154782
ENSBTAG00000047600	100336768		ROS1	1.91353	3.76729	0.000293069	0.00667788
ENSBTAG00000010803	532324	F1N2I0	CHML	1.90779	3.75233	0.0022623	0.025566
ENSBTAG00000016471	286844	O46504	PDPR	1.90377	3.74189	0.000197082	0.00510911
ENSBTAG00000016471	286844	F1N4M3	PDPR	1.90377	3.74189	0.000197082	0.00510911
ENSBTAG00000014615	513953	Q9BEG8	SLC26A2	1.89955	3.73097	0.00148519	0.0194034
ENSBTAG00000014615	513953	F1N3J7	SLC26A2	1.89955	3.73097	0.00148519	0.0194034
ENSBTAG00000012991				1.89785	3.72658	0.00251088	0.0268773
ENSBTAG00000001292	280846	B9VPZ5	LTF	1.89548	3.72045	1.88056e-07	3.69134e-05
ENSBTAG00000001292	280846	P24627	LTF	1.89548	3.72045	1.88056e-07	3.69134e-05
ENSBTAG00000004091	540249		GTF3C4	1.89205	3.71162	0.00631198	0.04798
ENSBTAG00000008063	281992	Q5EA13	PPARA	1.89169	3.71071	9.95178e-06	0.000669977
ENSBTAG00000052514	100336869	A3R3B5	LOC100336869	1.88325	3.68905	0.000670585	0.0115733
ENSBTAG00000016799	112442685		ERN1	1.87779	3.67511	0.000907616	0.0140694
ENSBTAG00000012943	514750		PPARGC1B	1.87482	3.66756	0.000986588	0.0148448
ENSBTAG00000032068	522866	F1MNU5	PLA2G4F	1.8729	3.66268	0.000196271	0.00510806
ENSBTAG00000051896	100299180		LOC100299180	1.87046	3.6565	0.00107935	0.0158875
ENSBTAG00000005861	407194	Q6T8E9	CCNT1	1.86974	3.65468	0.000187168	0.00494221
ENSBTAG00000018940	525377		CRACR2A	1.86051	3.63137	1.29859e-06	0.000157886
ENSBTAG00000027513	281214	O46675	CXCL2	1.85371	3.61428	0.00265102	0.0278648
ENSBTAG00000003600	617138	A2VDQ9	CAPN8	1.84992	3.60481	1.78017e-05	0.000963276
ENSBTAG00000018825	538233		SSH1	1.84955	3.60388	0.000949862	0.014517
ENSBTAG00000040350	281647	G3MWG5	XIAP	1.83646	3.57131	0.000144581	0.00422134
ENSBTAG00000052673				1.83047	3.55654	0.00148767	0.0194052
ENSBTAG00000021557	281175	Q28113	FUT2	1.82477	3.54251	0.00445491	0.0389577
ENSBTAG00000021557	281175	F1MUS1	FUT2	1.82477	3.54251	0.00445491	0.0389577
ENSBTAG00000010798	505492		SLC23A1	1.82439	3.54157	0.000850329	0.013424
ENSBTAG00000021835	537192		PRICKLE2	1.7995	3.481	0.00329199	0.0321684
ENSBTAG00000040398	511259	A6QPE4	KIAA1211	1.79699	3.47495	0.000496653	0.00955316
ENSBTAG00000050968				1.79304	3.46545	0.00532619	0.0429834
ENSBTAG00000030671	785042		HOOK1	1.78075	3.43606	0.0043093	0.0383429
ENSBTAG00000001010	518395		ADAMTS18	1.77924	3.43246	3.97428e-05	0.00169962
ENSBTAG00000050239	514214		CASP1	1.7765	3.42593	6.75293e-06	0.000523898
ENSBTAG00000021975	536993		PATJ	1.77461	3.42145	8.68374e-06	0.000604596
ENSBTAG00000014548	614787	F1N2F1	NIBAN1	1.77431	3.42075	0.000288857	0.00663761
ENSBTAG00000052147				1.76613	3.4014	0.00380942	0.0355662
ENSBTAG00000001997	518808		MROH2B	1.76462	3.39785	0.00484089	0.0408641
ENSBTAG00000003581	515928		SETD7	1.75885	3.38428	0.000161516	0.00449048
ENSBTAG00000025308	785664		STON2	1.75837	3.38316	0.00445053	0.0389577
ENSBTAG00000012393	527114	Q3SZH5	AGT	1.75706	3.38009	0.00421204	0.0377878
ENSBTAG00000006397				1.75619	3.37805	0.000466185	0.00915071
ENSBTAG00000034436	100138102		PDPK1	1.75086	3.3656	0.00139853	0.0188384
ENSBTAG00000016505	785640		TMC7	1.75077	3.36538	0.00130683	0.0179366
ENSBTAG00000052865				1.74913	3.36156	0.000571048	0.0103487
ENSBTAG00000010788	532050		PPM1E	1.74805	3.35904	0.0054723	0.0436818
ENSBTAG00000020602	506281	A7MBF5	IDO1	1.74792	3.35873	4.12529e-06	0.000364817
ENSBTAG00000017150	505422	Q32LN0	EHF	1.74695	3.35647	0.000555013	0.010167
ENSBTAG00000039046				1.74486	3.35163	7.17437e-05	0.00265045
ENSBTAG00000006615	526279		CASP7	1.74443	3.35062	4.91529e-09	3.08e-06
ENSBTAG00000014252	100336940		SPTLC3	1.74053	3.34157	5.34596e-06	0.000439881
ENSBTAG00000039803	522053		MYO7B	1.74046	3.34141	0.00556862	0.0442846
ENSBTAG00000008535	540586	E1BIS1	SOCS7	1.73909	3.33823	0.00402429	0.0368335
ENSBTAG00000011752	514186	E1BIS6	SYNM	1.73669	3.33269	0.00445325	0.0389577
ENSBTAG00000010018	541275	G3X6T7	ATP7A	1.73668	3.33268	0.000220711	0.00546837
ENSBTAG00000019679	509061		SYNE4	1.73571	3.33044	0.00158459	0.0202798
ENSBTAG00000003865	281038	P35384	CASR	1.73327	3.32481	0.000954322	0.0145715
ENSBTAG00000003865	281038	F1MDM1	CASR	1.73327	3.32481	0.000954322	0.0145715
ENSBTAG00000002631	282348	P55270	SCNN1A	1.73285	3.32384	0.000129572	0.00390704
ENSBTAG00000004964	528946	A0JN86	PCGF5	1.7328	3.32372	0.000197308	0.00510911
ENSBTAG00000013736	618054	E9LZ03	PROM1	1.72755	3.31165	8.88867e-07	0.000119546
ENSBTAG00000014555	512832		CASS4	1.72534	3.30659	8.56595e-09	4.36114e-06
ENSBTAG00000008605	789044		DNAH2	1.72437	3.30437	0.000875141	0.0137226
ENSBTAG00000045951				1.72124	3.2972	0.000438492	0.00879793
ENSBTAG00000044153	100299286		SH3PXD2A	1.71771	3.28915	0.00314871	0.0312305
ENSBTAG00000017431	539107		GPR55	1.70721	3.26529	7.31429e-05	0.00267933
ENSBTAG00000000793	511043		LAMC2	1.70575	3.26198	2.53815e-05	0.00121266
ENSBTAG00000023635	514979	Q3LUH2	CLEC6A	1.70312	3.25604	3.88335e-06	0.000352196
ENSBTAG00000023635	514979	F1MU21	CLEC6A	1.70312	3.25604	3.88335e-06	0.000352196
ENSBTAG00000052617				1.6991	3.24698	0.00394594	0.0362795
ENSBTAG00000008839	539029	E1BL05	AMER1	1.69577	3.23949	0.000676247	0.0116134
ENSBTAG00000002291	538902		ZBTB41	1.69353	3.23447	0.00102782	0.0153128
ENSBTAG00000006659	514512	Q3SYS2	TMEM116	1.69113	3.22909	0.00121531	0.0171279
ENSBTAG00000010057	508646		LOC508646	1.68618	3.21804	0.00511984	0.0420213
ENSBTAG00000044055	100336727		THSD7B	1.68549	3.21651	0.0039254	0.0361518
ENSBTAG00000053563				1.6832	3.2114	0.00620988	0.0475206
ENSBTAG00000008307	513565		PLCH1	1.68315	3.21129	0.00058901	0.0106035
ENSBTAG00000013819	518364	A5PJD0	URAD	1.67912	3.20233	0.00238189	0.0262379
ENSBTAG00000004574	281566	A4IFB0	UGT8	1.67437	3.19181	0.00499945	0.0415827
ENSBTAG00000017490	514554	A6QR57	PLD1	1.67432	3.19169	5.24382e-08	1.52558e-05
ENSBTAG00000005773	506980	A6QQ11	PGM2	1.67373	3.19039	0.000104071	0.00337078
ENSBTAG00000012234	282709	Q95M77	RHBG	1.67177	3.18604	0.00582607	0.0456338
ENSBTAG00000009789	536654	E1BA29	GNAQ	1.67009	3.18234	0.000330715	0.00726449
ENSBTAG00000016879	506984		KIAA1147	1.66778	3.17724	0.000338034	0.00737492
ENSBTAG00000047764	100848700		LOC100848700	1.66635	3.1741	0.000747309	0.0123731
ENSBTAG00000014059	282146	D3K0R6	ATP2B4	1.66634	3.17408	0.000376115	0.00791687
ENSBTAG00000001101	616826		IFNLR1	1.66475	3.1706	0.000595061	0.0106653
ENSBTAG00000005560	536336		ST18	1.65965	3.15941	0.000240525	0.00580539
ENSBTAG00000009482	541306	E1BCF6	AFF4	1.65911	3.15822	0.000457298	0.00901973
ENSBTAG00000002029	511594	E1BPQ9	IGSF5	1.65819	3.15621	0.00383647	0.035635
ENSBTAG00000004716	369020	K9MNT8	RETN	1.65393	3.1469	0.00231811	0.0259415
ENSBTAG00000004716	369020	Q762I5	RETN	1.65393	3.1469	0.00231811	0.0259415
ENSBTAG00000031214	618409		LOC618409	1.65119	3.14092	3.89565e-05	0.0016835
ENSBTAG00000011779	511940	A2VE13	MAL2	1.65077	3.14	0.00149589	0.0194657
ENSBTAG00000007922	767991	Q32LD0	RNF24	1.64998	3.13829	0.001499	0.0194906
ENSBTAG00000022808	100337346		CACUL1	1.64671	3.1312	1.41196e-05	0.000833463
ENSBTAG00000004518	519918		GRHL2	1.64405	3.12543	0.00255326	0.0271703
ENSBTAG00000001338	408018	D9ZDE0	CCR3	1.64322	3.12362	0.000380531	0.00796864
ENSBTAG00000001338	408018	F1MP16	CCR3	1.64322	3.12362	0.000380531	0.00796864
ENSBTAG00000039215	282860	Q8SPQ5	KIR2DL5A	1.63952	3.11562	0.00195376	0.023474
ENSBTAG00000004238	507012		TACC1	1.63211	3.09966	0.000418419	0.00855318
ENSBTAG00000002580	514212		MYH14	1.63082	3.09689	0.000785136	0.0127618
ENSBTAG00000012648	540778		ZSWIM5	1.62823	3.09133	0.00118876	0.0169239
ENSBTAG00000020391	540701	E1B7B4	MEP1B	1.62394	3.08215	0.00198918	0.0237485
ENSBTAG00000049346	100336941		LOC100336941	1.61465	3.06237	1.14733e-06	0.00014269
ENSBTAG00000049346	112441502		LOC112441502	1.61465	3.06237	1.14733e-06	0.00014269
ENSBTAG00000017031	505843		ERICH3	1.61236	3.05753	0.00542935	0.0434668
ENSBTAG00000027182	537614	F1MKV9	NR3C2	1.60758	3.04739	0.000505745	0.00963695
ENSBTAG00000037452	790312		LOC790312	1.60707	3.04632	0.00429899	0.0382727
ENSBTAG00000053508				1.60248	3.03664	0.0043737	0.0386035
ENSBTAG00000054796				1.60196	3.03556	0.00213756	0.0246637
ENSBTAG00000014424	616492	A6QPL7	DDN	1.60123	3.03402	0.0025039	0.0268378
ENSBTAG00000003848	281017	Q8MJ16	ATRN	1.60054	3.03257	0.000108474	0.00347201
ENSBTAG00000012507	539171	Q3MHE0	PDZD3	1.59537	3.02173	0.000490321	0.00949912
ENSBTAG00000047383	784305		LOC784305	1.59523	3.02143	0.00258485	0.0274064
ENSBTAG00000019920	507073	E1BM24	BICDL2	1.59356	3.01792	0.00121102	0.0170822
ENSBTAG00000009223	528453	Q0VC36	SFN	1.5893	3.00903	0.00324098	0.0318276
ENSBTAG00000050919				1.58908	3.00857	0.00108147	0.0158875
ENSBTAG00000011417				1.58737	3.00502	0.00490067	0.0411555
ENSBTAG00000019683	616612		LYPD6B	1.58609	3.00234	0.00251627	0.0268997
ENSBTAG00000005799	781667		KIRREL1	1.58427	2.99855	0.00371096	0.0348266
ENSBTAG00000004490	517666		TRIM31	1.58248	2.99484	0.00260357	0.0274724
ENSBTAG00000053201				1.58207	2.994	0.00226602	0.025566
ENSBTAG00000038462	618298	A4IF75	TMEM182	1.58204	2.99394	0.00248308	0.0266931
ENSBTAG00000006013	520927	F1MYW0	NT5DC3	1.58133	2.99245	0.00261199	0.0275256
ENSBTAG00000020843	281967	Q9GLR1	PCSK1	1.57968	2.98903	0.00105095	0.0155843
ENSBTAG00000018093	508330		KMT2A	1.57694	2.98336	0.00668474	0.0496842
ENSBTAG00000020119	784035	E1BNT4	RNF43	1.57387	2.97703	0.000818886	0.0131961
ENSBTAG00000048867				1.57302	2.97528	3.58179e-06	0.000333454
ENSBTAG00000006589	281067	P35071	CFTR	1.57135	2.97183	0.00468855	0.0401784
ENSBTAG00000019818	536765		CASZ1	1.57094	2.97099	0.000734834	0.0122287
ENSBTAG00000007074	511794	A6QQG2	ZKSCAN8	1.57039	2.96985	0.00148455	0.0194034
ENSBTAG00000050443				1.56859	2.96615	0.00590159	0.0458944
ENSBTAG00000053766	107132327		LOC107132327	1.56833	2.96562	5.74634e-05	0.00222374
ENSBTAG00000051855				1.55886	2.94621	0.00341186	0.0329888
ENSBTAG00000010247	536891	E1BBM2	FKTN	1.55726	2.94295	0.00188266	0.0228216
ENSBTAG00000019585	538404		MYOM1	1.55453	2.93738	0.00318428	0.0314826
ENSBTAG00000007659	617620	Q32LP9	CORO2A	1.55236	2.93297	2.59871e-05	0.00122719
ENSBTAG00000003171	618649		SHANK2	1.55236	2.93296	0.00466055	0.04006
ENSBTAG00000052465	767920	Q3ZC86	CD24	1.54953	2.92722	0.0011227	0.0162647
ENSBTAG00000011467	522469	E1BNQ5	BATF2	1.54236	2.91271	0.000855455	0.0134658
ENSBTAG00000051851				1.5381	2.90411	0.000371239	0.00782879
ENSBTAG00000017626	281779	A8E645	GFPT1	1.53704	2.90198	0.000994781	0.0149511
ENSBTAG00000026097	617525	G5E5X0	LIMD1	1.5362	2.9003	0.00258804	0.027415
ENSBTAG00000015353	518005	Q2YDK7	NME8	1.53466	2.89721	3.4562e-05	0.00152185
ENSBTAG00000003495	521504		KDM7A	1.53094	2.88974	0.00531566	0.042979
ENSBTAG00000018035	282382	O46680	TGFBR1	1.52807	2.88399	0.0016082	0.0204398
ENSBTAG00000007689	537224		LPIN1	1.52593	2.87971	9.12872e-06	0.000627532
ENSBTAG00000020019	617880	D9ZDE7	XCR1	1.52373	2.87534	0.000781099	0.0127262
ENSBTAG00000020019	617880	F1N2D2	XCR1	1.52373	2.87534	0.000781099	0.0127262
ENSBTAG00000048747				1.52348	2.87483	0.00382707	0.0356086
ENSBTAG00000015326	616398	E1BFC3	GSDME	1.51824	2.86442	0.00170562	0.0212935
ENSBTAG00000015808	510374	E1B9Q8	ZNF609	1.51523	2.85845	0.000224794	0.00549077
ENSBTAG00000014177	507749	Q29RU4	C6	1.50889	2.8459	0.0042362	0.0378585
ENSBTAG00000014177	507749	F1MM86	C6	1.50889	2.8459	0.0042362	0.0378585
ENSBTAG00000021019	540869	F1N7C9	SLC30A4	1.50518	2.8386	1.38013e-05	0.000822647
ENSBTAG00000048246	281122	P81425	DPP4	1.50491	2.83807	0.000166672	0.00457199
ENSBTAG00000015991	282637	Q6R8F2	CDH1	1.50334	2.83499	0.00244601	0.0265154
ENSBTAG00000011287	536833		ATXN7	1.50226	2.83287	0.0030073	0.0303562
ENSBTAG00000019722	282244	O77690	GUCY2C	1.50006	2.82854	0.00306065	0.0306856
ENSBTAG00000037937	101903126		LOC101903126	1.49699	2.82253	0.000961597	0.0146479
ENSBTAG00000005052	511942	E1BAY1	GLP2R	1.49483	2.81831	0.00301521	0.0303984
ENSBTAG00000018945	541209		AMOTL1	1.49467	2.818	0.0024913	0.0267556
ENSBTAG00000014103	512450	Q08DX1	SH3GL2	1.49438	2.81743	8.54185e-05	0.00299745
ENSBTAG00000002020	513587	E1BPS0	CREBRF	1.49076	2.81037	0.00106464	0.0157682
ENSBTAG00000039714	523126		LOC523126	1.48928	2.80749	0.00496699	0.0414561
ENSBTAG00000007284	521939		CCNA1	1.48168	2.79275	0.00349746	0.0334786
ENSBTAG00000014616	518874	E1BPY3	SEPSECS	1.47886	2.78728	0.000174945	0.00471107
ENSBTAG00000037537	618463		LOC618463	1.47526	2.78034	0.0063772	0.0482122
ENSBTAG00000014387	512665	E1B986	PRKAB2	1.47174	2.77356	0.000166575	0.00457199
ENSBTAG00000021933	407169	F1MFA8	ALOX12	1.46887	2.76805	0.00258555	0.0274064
ENSBTAG00000006491	517397	F1MHT1	AGL	1.46425	2.7592	8.34963e-06	0.000596632
ENSBTAG00000007280				1.45784	2.74697	0.0006733	0.0116078
ENSBTAG00000021396	511689		HEG1	1.45753	2.74638	0.00494998	0.0413777
ENSBTAG00000015638	509038	A6QQE9	IL20RA	1.45564	2.74278	0.000303703	0.00685309
ENSBTAG00000016972	100848380	E1BDG6	RAB11FIP4	1.45167	2.73525	0.00163023	0.020653
ENSBTAG00000011628	407217		EGFR	1.44733	2.72704	0.00301253	0.0303902
ENSBTAG00000005439	514601		FAM102B	1.4451	2.72282	0.00014618	0.00423047
ENSBTAG00000046668	783907	A6H6X2	ANG2	1.43705	2.70767	0.00205757	0.0241513
ENSBTAG00000014189	517545		RGS6	1.4267	2.6883	0.00342398	0.0330277
ENSBTAG00000012529	281237	A9QXB7	IFNG	1.41795	2.67205	0.00499771	0.0415827
ENSBTAG00000012529	281237	P07353	IFNG	1.41795	2.67205	0.00499771	0.0415827
ENSBTAG00000009080	282644	Q8SQB8	ITGB6	1.41573	2.66795	0.00150156	0.0195083
ENSBTAG00000016341	540509	Q3T0T8	RGS5	1.41207	2.66119	0.000655575	0.0113987
ENSBTAG00000010954	407147	Q3T074	ART3	1.41101	2.65923	0.00053399	0.00993124
ENSBTAG00000010954	407147	F1MUE3	ART3	1.41101	2.65923	0.00053399	0.00993124
ENSBTAG00000016805	520954	E1BNX6	SGMS2	1.40962	2.65668	2.286e-05	0.00114151
ENSBTAG00000046553	100848979		SECISBP2L	1.40914	2.6558	0.0005914	0.0106348
ENSBTAG00000001598	506766	A6QNZ5	MAP7	1.40911	2.65574	9.63582e-05	0.00326148
ENSBTAG00000018297	515305		PLEKHH1	1.40835	2.65433	0.000884954	0.0138365
ENSBTAG00000018571	520709		IL1RL1	1.40692	2.6517	0.00234395	0.0260845
ENSBTAG00000018744	537595	E1BMM2	MGAT5	1.40496	2.6481	0.000847224	0.0134135
ENSBTAG00000054990				1.40338	2.64521	0.00556955	0.0442846
ENSBTAG00000002788	282858	Q8HZJ5	RAB27B	1.40244	2.64349	1.71709e-06	0.000195629
ENSBTAG00000019455	514078		MYO5B	1.39595	2.63162	0.000332505	0.00729067
ENSBTAG00000003322	522221	E1BEK7	TTLL7	1.39292	2.62609	0.00174669	0.0217203
ENSBTAG00000002129	535702	A4IFB2	KLF5	1.39149	2.62349	0.00142959	0.0190284
ENSBTAG00000014884	538866		HIPK3	1.39085	2.62234	0.000199981	0.00514276
ENSBTAG00000047676	505094	Q148G5	PRODH	1.38877	2.61856	0.000267132	0.00631656
ENSBTAG00000018203	509609		CD101	1.38813	2.61739	1.17675e-07	2.66273e-05
ENSBTAG00000049494	508441		LOC508441	1.38761	2.61646	0.00358979	0.0340028
ENSBTAG00000021958	539093	A5PK33	GZMA	1.38166	2.60569	0.000849516	0.013424
ENSBTAG00000047088				1.38082	2.60416	0.000411707	0.0084702
ENSBTAG00000018004	520311		SH3GL3	1.38042	2.60344	0.00033294	0.00729067
ENSBTAG00000010027	505218	E1BES2	CHDH	1.38028	2.60319	0.000276309	0.00645322
ENSBTAG00000019847	538880		CPEB2	1.37214	2.58854	0.000145787	0.00423047
ENSBTAG00000021480	280922	P08168	SAG	1.3716	2.58757	9.68915e-05	0.00326148
ENSBTAG00000016486	614391	A0JN82	SORBS2	1.36962	2.58402	0.00475317	0.0404821
ENSBTAG00000017722	280687	Q28107	F5	1.36927	2.58341	0.000543735	0.0100096
ENSBTAG00000026340	101905222		LOC101905222	1.36737	2.58	2.24318e-06	0.000238577
ENSBTAG00000004575	540584	E1BFZ6	FAM126A	1.36342	2.57294	0.000195026	0.00509194
ENSBTAG00000001815	516290	F1N2G5	ARHGEF5	1.36283	2.5719	0.0053626	0.0431231
ENSBTAG00000022147	614857		EPS8L2	1.36259	2.57146	0.00299016	0.0302019
ENSBTAG00000017776				1.36088	2.56842	0.00246551	0.0266189
ENSBTAG00000020286	507330		GAREM1	1.35977	2.56645	0.000310216	0.0069519
ENSBTAG00000022807	493736		KIR3DS1	1.35683	2.56122	0.00474447	0.0404614
ENSBTAG00000001321	281251	P09428	IL1B	1.35112	2.5511	0.000644414	0.0113197
ENSBTAG00000001042	514626	E1B8Z7	MXD1	1.34947	2.54818	2.0792e-07	3.87854e-05
ENSBTAG00000017719	537810	F1N0Q2	AKAP6	1.34566	2.54147	0.000277569	0.00645835
ENSBTAG00000014795	784535	F1N2T9	LOC784535	1.33831	2.52855	0.000140081	0.00412696
ENSBTAG00000003444	524536	F1MZM7	SYDE2	1.33695	2.52617	0.000173522	0.00470358
ENSBTAG00000010349	281250	P08831	IL1A	1.3359	2.52432	0.00258465	0.0274064
ENSBTAG00000047700				1.33568	2.52394	0.00189505	0.0228706
ENSBTAG00000018119	768208	Q08DV1	AOAH	1.33178	2.51714	2.5241e-06	0.000253843
ENSBTAG00000019954	508717	Q5EA42	ABHD2	1.33089	2.51558	0.00199871	0.0238011
ENSBTAG00000025263	528939		FAM160A1	1.32855	2.51149	0.000309608	0.0069519
ENSBTAG00000019289	281872	F1MBA3	ITGA2	1.32511	2.50552	0.00498212	0.0415398
ENSBTAG00000022169	520704	E1BDL7	PREX2	1.32397	2.50354	0.0066161	0.0494492
ENSBTAG00000003326	539780	E1BEJ9	NAIP	1.32127	2.49885	1.50386e-05	0.000862998
ENSBTAG00000004948	539071	Q3ZCA1	LRATD1	1.31932	2.49549	0.00368821	0.034673
ENSBTAG00000002751	100141246		VSTM5	1.31884	2.49465	0.00450123	0.0391838
ENSBTAG00000000667	512905	A6QPR4	APOL3	1.31828	2.49369	7.42009e-07	0.000102448
ENSBTAG00000010763	618644		DUSP16	1.3182	2.49355	6.84024e-06	0.000528157
ENSBTAG00000015261	523360	E1BHS1	CARD14	1.31638	2.4904	0.000723077	0.0121447
ENSBTAG00000020312	508162	E1BPY4	NCOA2	1.31513	2.48824	0.000475978	0.0092427
ENSBTAG00000013732	532626	Q0VD43	GPR37	1.31272	2.48409	0.00469119	0.0401784
ENSBTAG00000038865	533803	Q2KI09	TCEA3	1.31272	2.48409	5.53884e-05	0.00216391
ENSBTAG00000013455	510817		SPOPL	1.31166	2.48228	0.00217895	0.0249469
ENSBTAG00000016519	541284	E1BNI4	MBOAT1	1.31118	2.48144	8.80804e-05	0.0030495
ENSBTAG00000045787	100336936		CDS1	1.30877	2.4773	0.00475416	0.0404821
ENSBTAG00000008948	286814		P2RX7	1.30662	2.47361	0.00184893	0.0226077
ENSBTAG00000002171	532081		FAM135A	1.30554	2.47176	1.63057e-06	0.000188406
ENSBTAG00000013213	508692	Q3T135	OSR2	1.30464	2.47023	0.00648306	0.0488087
ENSBTAG00000002126	287019	P26285	PFKFB2	1.30409	2.46928	2.35416e-07	4.30943e-05
ENSBTAG00000002126	287019	A6QL99	PFKFB2	1.30409	2.46928	2.35416e-07	4.30943e-05
ENSBTAG00000010350	107131223		USP53	1.30069	2.46347	0.000128528	0.00390669
ENSBTAG00000046649	100337041		SGPP2	1.29859	2.45989	0.00498552	0.0415468
ENSBTAG00000006222	506114	Q58DF0	TFDP2	1.29635	2.45607	8.50987e-06	0.000598218
ENSBTAG00000006222	506114	Q32KX6	TFDP2	1.29635	2.45607	8.50987e-06	0.000598218
ENSBTAG00000005413	782441		NLRC5	1.29633	2.45604	1.69904e-07	3.5039e-05
ENSBTAG00000014599	516507	E1BQ13	LRRC66	1.29457	2.45305	0.000233348	0.00568848
ENSBTAG00000015165	521976		DPY19L3	1.29277	2.44999	0.000258946	0.00615876
ENSBTAG00000055014	785404	A4IFC4	SH3BGRL2	1.29277	2.44998	0.00154301	0.0198597
ENSBTAG00000001186	506242	E1BBL1	SH2D4A	1.29219	2.449	0.00442131	0.0388476
ENSBTAG00000055254				1.29145	2.44774	0.000264365	0.00626022
ENSBTAG00000011322	512233	E1BQ34	HIPK1	1.29126	2.44741	0.00245107	0.026551
ENSBTAG00000012854	509296		GSDMB	1.29072	2.4465	0.000468889	0.00916275
ENSBTAG00000018942	534692	Q08DH0	SSX2IP	1.28956	2.44453	3.38046e-05	0.00150477
ENSBTAG00000015513	505572		DOCK5	1.28849	2.44273	0.000129028	0.00390704
ENSBTAG00000052307				1.28539	2.43749	0.000469564	0.00916275
ENSBTAG00000010399	536075		TXNDC16	1.27725	2.42377	4.79763e-05	0.00192047
ENSBTAG00000020050	515309	A6H797	MLEC	1.27676	2.42295	2.46357e-05	0.00119099
ENSBTAG00000005738	541187	E1BPC3	ATP8B1	1.2761	2.42183	2.6316e-07	4.71143e-05
ENSBTAG00000002299	535060		SEL1L3	1.27601	2.42169	0.00148482	0.0194034
ENSBTAG00000024091	512289	Q2HJI7	MALL	1.27179	2.41461	0.00265617	0.0278961
ENSBTAG00000050748				1.27164	2.41436	0.00345888	0.0332657
ENSBTAG00000001852	497207	Q5MYB8	BREH1	1.27103	2.41335	0.00657184	0.0492618
ENSBTAG00000005444	516332		UGGT1	1.27028	2.41209	0.0016685	0.0209747
ENSBTAG00000004608	100138951	E1B8E5	LOC100138951	1.27021	2.41197	0.00136768	0.0185685
ENSBTAG00000004172	514102		SETD1B	1.26975	2.4112	0.00101247	0.0151332
ENSBTAG00000018531	280821	Q3SYR8	JCHAIN	1.2696	2.41094	0.000516258	0.00970972
ENSBTAG00000005240				1.26908	2.41008	0.00386192	0.035775
ENSBTAG00000002356	540831	F6RYN2	RBM47	1.2685	2.40911	5.10991e-07	7.85383e-05
ENSBTAG00000020205	107131388		PDE8B	1.26668	2.40607	0.000949118	0.014517
ENSBTAG00000005863	541204	F1N1U0	ATF7	1.26558	2.40423	0.000782766	0.0127401
ENSBTAG00000012525	515340	A0JND7	ABO	1.2638	2.40127	0.000622384	0.0110697
ENSBTAG00000035945				1.26307	2.40006	0.00521363	0.0424278
ENSBTAG00000017452	506601	Q2KIA1	RCAN3	1.26248	2.39908	2.37835e-06	0.000248385
ENSBTAG00000008756	508503	A5PJQ8	ELF3	1.26243	2.399	0.00141328	0.0189352
ENSBTAG00000008849	511591	E1BKZ9	SORT1	1.26125	2.39703	1.24473e-06	0.000152475
ENSBTAG00000000245	517882		NHSL1	1.26053	2.39584	1.0399e-09	9.55659e-07
ENSBTAG00000050417	788334		LOC788334	1.2569	2.38981	0.00165344	0.0208285
ENSBTAG00000001136				1.25652	2.38919	0.00168225	0.0210987
ENSBTAG00000013957	535458	E1BBP1	GALNT3	1.25307	2.38348	1.5773e-07	3.38123e-05
ENSBTAG00000015930	538164	Q2KID4	DNAL1	1.25208	2.38184	0.00181392	0.0222868
ENSBTAG00000003089	533687	A4FUC9	RHPN2	1.25171	2.38123	0.00280655	0.0290185
ENSBTAG00000001034	407221	F1MJ29	IL18R1	1.24937	2.37738	1.99698e-08	7.74637e-06
ENSBTAG00000001543	538558	A5PJF5	BRI3BP	1.24807	2.37524	1.04416e-05	0.000694343
ENSBTAG00000005093	505928	Q3T0R6	CES2	1.24506	2.37028	0.000160749	0.00448447
ENSBTAG00000018015	614927	C6KJA9	IL27	1.24423	2.36893	0.00108035	0.0158875
ENSBTAG00000050786	781977	A6QQD6	LOC781977	1.24267	2.36636	0.00147416	0.0193696
ENSBTAG00000017564	533725	F1MYN2	CGN	1.24246	2.36602	0.000260913	0.00618746
ENSBTAG00000047225	508365	Q5E9L4	BCL2L14	1.24172	2.36481	0.000661932	0.0114482
ENSBTAG00000047225	508365	A6H7F3	BCL2L14	1.24172	2.36481	0.000661932	0.0114482
ENSBTAG00000017412	615146		SOCS6	1.24153	2.36449	0.00187484	0.0227608
ENSBTAG00000054239	100337161		KIF1B	1.24025	2.36239	0.00469308	0.0401784
ENSBTAG00000027201	523153		RAPH1	1.23531	2.35433	0.000941384	0.0144417
ENSBTAG00000002202	520515	E1BN92	CRAMP1	1.234	2.35218	0.00381355	0.0355844
ENSBTAG00000000120	506996		USP43	1.23162	2.3483	0.00564714	0.0447269
ENSBTAG00000020272	539570	F1MKW8	SIK2	1.22914	2.34428	5.46672e-05	0.00214612
ENSBTAG00000013557	514617	A7MB81	ERAP1	1.22397	2.33588	2.87161e-08	9.54783e-06
ENSBTAG00000013557	514617	F1MU34	ERAP1	1.22397	2.33588	2.87161e-08	9.54783e-06
ENSBTAG00000012371	532189		CPD	1.22393	2.33582	4.00968e-06	0.000360915
ENSBTAG00000021900	519754	F1MFK1	PKN2	1.22044	2.33017	1.73408e-05	0.000948044
ENSBTAG00000017024	338446	Q865B7	PPARGC1A	1.21937	2.32845	0.000118302	0.00368523
ENSBTAG00000008338	287026	P10894	PLCB1	1.21855	2.32712	0.00122353	0.0171991
ENSBTAG00000026586	617148	Q0VCI8	PPP1R14C	1.21817	2.32652	0.00452	0.0392746
ENSBTAG00000009637	286845	O18978	SLC12A2	1.21507	2.32153	0.000137638	0.00407708
ENSBTAG00000046391	100300494		GRAMD2A	1.21433	2.32033	0.00666515	0.049626
ENSBTAG00000017354	512659	A6QQZ7	MPP7	1.21223	2.31695	0.000509582	0.00967612
ENSBTAG00000035018	540006	Q08DL1	ZCCHC12	1.21079	2.31464	0.0014634	0.0193207
ENSBTAG00000019712	767617	Q0IIH7	ST14	1.20716	2.30883	0.00010722	0.0034454
ENSBTAG00000004303	535727	F1MQP2	SLC27A2	1.20555	2.30624	0.00632881	0.0479807
ENSBTAG00000013303	506459	A7YWF1	ACSS2	1.20407	2.30389	1.78339e-07	3.58704e-05
ENSBTAG00000030174	513996	Q3SZP5	ACOX1	1.20096	2.29893	2.5778e-05	0.00122086
ENSBTAG00000025458	787359		DPF3	1.19984	2.29715	0.00345858	0.0332657
ENSBTAG00000003378	506187	Q17QT5	ACAP2	1.19745	2.29334	0.00142882	0.0190284
ENSBTAG00000037819	506944	F6RF48	SFT2D2	1.19455	2.28874	9.4462e-06	0.000641239
ENSBTAG00000002606	505423	F1MLX5	LGR4	1.19251	2.2855	4.0414e-11	6.58425e-08
ENSBTAG00000052878				1.18716	2.27703	0.00422184	0.0378251
ENSBTAG00000002154	538837		GPR141	1.18465	2.27309	0.00173216	0.0215752
ENSBTAG00000007450	515440	Q3SYW2	C2	1.18372	2.27161	0.000445689	0.00886589
ENSBTAG00000007450	515440	Q0V7N2	C2	1.18372	2.27161	0.000445689	0.00886589
ENSBTAG00000010131	527740		CBFA2T2	1.18335	2.27103	0.000846485	0.0134135
ENSBTAG00000014898	510616	A6QQB6	HK3	1.18291	2.27033	0.00435752	0.038562
ENSBTAG00000014898	510616	E1BCS3	HK3	1.18291	2.27033	0.00435752	0.038562
ENSBTAG00000048959	786372		LOC786372	1.18226	2.26932	1.84159e-06	0.000206919
ENSBTAG00000002163	282329	Q8MJ09	PTGER2	1.17782	2.26235	0.00319688	0.0315364
ENSBTAG00000006531	535136		DIP2C	1.17621	2.25982	0.00216193	0.0248393
ENSBTAG00000001786	530270	A5PJU6	HYKK	1.17258	2.25414	1.01576e-05	0.000681021
ENSBTAG00000054656	789468		PAIP2B	1.16853	2.24782	8.25075e-06	0.000592164
ENSBTAG00000044097	537747	E1BNF7	KLF7	1.16842	2.24765	0.00403961	0.0369116
ENSBTAG00000052173				1.16818	2.24728	0.00501815	0.0416272
ENSBTAG00000050091	782825	F1MC30	GCNT4	1.1674	2.24606	3.4892e-07	5.92147e-05
ENSBTAG00000003943	508428		TTC39B	1.16659	2.2448	7.76915e-05	0.00277577
ENSBTAG00000030686	522059		RAVER2	1.16539	2.24295	2.08166e-05	0.00106649
ENSBTAG00000006974	528261		PLEKHA7	1.16475	2.24194	7.25372e-05	0.00266767
ENSBTAG00000043985	537184		DACH1	1.1642	2.24109	0.0011636	0.0166379
ENSBTAG00000053587				1.16401	2.24079	0.00204077	0.0240407
ENSBTAG00000027151	538219		ARHGAP26	1.16401	2.24079	5.87716e-05	0.00225827
ENSBTAG00000008734	513852	Q2T9M7	PM20D1	1.1609	2.23596	0.000714903	0.0120696
ENSBTAG00000002951	513468	F1MDT2	CD244	1.16039	2.23519	2.81989e-05	0.00130933
ENSBTAG00000010935	540187	F1N1R8	EML4	1.15996	2.23451	2.30209e-05	0.00114346
ENSBTAG00000030426	100848575		LOC100848575	1.15543	2.22751	0.00365314	0.0344626
ENSBTAG00000009943	100295210	E1BH62	XCL2	1.15314	2.22397	0.000593727	0.0106531
ENSBTAG00000020000	786649		RAP1GAP2	1.15208	2.22235	0.00295985	0.0299577
ENSBTAG00000006139	100295930	E1BNX9	TRPM4	1.15077	2.22033	0.00199261	0.0237619
ENSBTAG00000043962	613556	E1BML6	SLC2A13	1.14898	2.21757	0.00474135	0.0404614
ENSBTAG00000008429	504317	Q00KA9	LRP4	1.14786	2.21584	0.000146451	0.00423047
ENSBTAG00000032253	784245		RAD54L2	1.14772	2.21563	0.00230657	0.0259004
ENSBTAG00000022920	535869	Q29RU0	RNF128	1.1465	2.21376	4.09662e-05	0.00173356
ENSBTAG00000013670	511556	Q58D30	SLC46A2	1.14447	2.21065	0.0046095	0.0397976
ENSBTAG00000020489	516019	E1BP81	SEMA6A	1.14276	2.20803	0.00427284	0.0381024
ENSBTAG00000034848	526525	Q2HJA4	F2RL1	1.13996	2.20375	0.00155923	0.0200338
ENSBTAG00000044010				1.13927	2.2027	0.00119045	0.0169239
ENSBTAG00000013861	337925	P48765	SLC8A1	1.13806	2.20085	0.000409579	0.00844666
ENSBTAG00000013861	337925	F1MC36	SLC8A1	1.13806	2.20085	0.000409579	0.00844666
ENSBTAG00000013861	337925	A8E655	SLC8A1	1.13806	2.20085	0.000409579	0.00844666
ENSBTAG00000016255	784941	A6QLP8	PLEK2	1.13787	2.20055	0.00147078	0.0193696
ENSBTAG00000016709	511858	Q32L46	NT5C3A	1.13729	2.19968	4.67065e-09	3.04377e-06
ENSBTAG00000039326	520336	F1MU80	LOC520336	1.13659	2.19861	0.00352815	0.0335832
ENSBTAG00000009778	541140	E1BMX0	KRAS	1.13594	2.19762	0.002247	0.0255548
ENSBTAG00000011545	525937		GDA	1.13557	2.19706	0.00242937	0.0264991
ENSBTAG00000018088	617265		SETBP1	1.13514	2.1964	0.00189895	0.0228998
ENSBTAG00000009265	541305	F1MCM4	NR5A2	1.12861	2.18648	0.00247615	0.0266808
ENSBTAG00000015220	528046		AGO4	1.1277	2.18511	0.00018068	0.00480201
ENSBTAG00000011187	282605	Q8HYW0	FAM13A	1.12749	2.18478	4.07345e-06	0.000362648
ENSBTAG00000048916	509808		LIPG	1.12455	2.18034	0.00223639	0.0254971
ENSBTAG00000005445	613734	A2VE55	SLC35D1	1.12234	2.177	0.000710287	0.0120041
ENSBTAG00000007545	533130		PHLPP2	1.12225	2.17686	0.00186685	0.0227485
ENSBTAG00000050105	100296025		C13H20orf202	1.11852	2.17124	0.00156286	0.0200647
ENSBTAG00000018334	522566		PLAGL2	1.11794	2.17037	3.4999e-05	0.00153246
ENSBTAG00000004901	537790		PIK3C2A	1.11683	2.16871	0.00245925	0.026569
ENSBTAG00000003667	528252		TLN2	1.11617	2.1677	0.00073349	0.0122188
ENSBTAG00000012433	515939		DENND1B	1.11575	2.16708	0.00293277	0.0298504
ENSBTAG00000014030	539481		FGD6	1.11496	2.16589	6.62446e-08	1.79876e-05
ENSBTAG00000008172	535578	A7MBA0	EGLN3	1.11136	2.1605	0.000474179	0.00922977
ENSBTAG00000000817	518435		SYNJ2	1.1084	2.15607	0.000320353	0.00711062
ENSBTAG00000001823	540573	E1B8P3	STC2	1.10822	2.15579	0.00635526	0.0481134
ENSBTAG00000013716	505531	E1B9Y6	NR2C2	1.10592	2.15236	0.00623921	0.0477072
ENSBTAG00000025856	528498	E1BE31	JMY	1.10469	2.15052	0.00234829	0.0261114
ENSBTAG00000011088	282366	Q9MZ34	SLC6A6	1.10177	2.14617	2.07359e-05	0.00106571
ENSBTAG00000020997	538740		GPR15	1.10073	2.14463	0.00369738	0.0347392
ENSBTAG00000005766	104968452		IL4I1	1.10068	2.14456	0.00436476	0.0385842
ENSBTAG00000014248	508556		MIER3	1.09933	2.14254	0.0067115	0.0498319
ENSBTAG00000020283	507061		DUSP5	1.09721	2.1394	1.70991e-05	0.000937973
ENSBTAG00000003372	613784	E1BEH8	SLC35B4	1.09668	2.13862	0.00295023	0.0299471
ENSBTAG00000025443	523042		FNIP1	1.0966	2.13851	0.000828736	0.0132891
ENSBTAG00000002982	518986		PITPNM3	1.09497	2.13608	0.00605311	0.0467545
ENSBTAG00000016359	497621	F1N3T5	SLCO4C1	1.09312	2.13335	0.00572817	0.0451929
ENSBTAG00000020535	282846	Q8HXK9	PYCARD	1.09264	2.13264	0.000338146	0.00737492
ENSBTAG00000015371	540818	Q0V8G2	GABPB2	1.08743	2.12495	0.00205977	0.0241596
ENSBTAG00000005190	533440	F1MM99	TSC1	1.08684	2.12408	0.00346982	0.0332844
ENSBTAG00000000945	510329		ATP2C2	1.0866	2.12372	0.00454688	0.039403
ENSBTAG00000019390	614323		CA12	1.08569	2.12239	0.00520354	0.0423751
ENSBTAG00000014267	528171		ZCCHC14	1.08566	2.12235	0.000744957	0.0123467
ENSBTAG00000016823	527889	A7E3X2	CSNK1G1	1.08093	2.1154	0.00100848	0.0150874
ENSBTAG00000006372	781458		KLHL42	1.07963	2.1135	0.00463253	0.0399118
ENSBTAG00000016931	526129		E2F7	1.07963	2.11349	0.000388031	0.0080945
ENSBTAG00000010278	616738	A6QQ60	STPG1	1.07921	2.11288	0.00674712	0.0499354
ENSBTAG00000030563	511235	Q3T0N4	PRRG2	1.07585	2.10796	0.000142618	0.00418654
ENSBTAG00000003319	529416	F1N0R7	FLRT3	1.0712	2.10118	0.0058687	0.0457697
ENSBTAG00000010943	614701	Q1JQC7	SLC22A23	1.07095	2.10081	0.00114066	0.0164603
ENSBTAG00000014027	539023	E1BAW5	TRIM36	1.06706	2.09516	1.24141e-06	0.000152475
ENSBTAG00000016206	281293	P21398	MAOA	1.06693	2.09496	0.000208482	0.00529889
ENSBTAG00000019327	532640	A5D7L9	NRAP	1.0667	2.09463	1.09599e-05	0.000717102
ENSBTAG00000014469	524280	E1BC19	NBEAL1	1.06472	2.09176	0.00208951	0.0243682
ENSBTAG00000044155	510681		BSPRY	1.05721	2.0809	0.00510023	0.0420213
ENSBTAG00000017545	540808	A4FV44	FCHO2	1.05701	2.08062	0.00200596	0.0238273
ENSBTAG00000053833				1.05511	2.07787	0.000979231	0.0148448
ENSBTAG00000008493	780866	Q08DE6	AQP3	1.0521	2.07355	0.000432267	0.00873418
ENSBTAG00000003741	510334	F1MSJ5	NEURL1	1.04853	2.06843	0.000400361	0.00829857
ENSBTAG00000048493	100337356		NAALADL2	1.04644	2.06543	6.54461e-06	0.000514287
ENSBTAG00000018236	530941	Q58CU2	EPB41L5	1.03823	2.0537	9.28313e-05	0.00318402
ENSBTAG00000004177	507983	G3X6E6	TANC1	1.03707	2.05206	0.000177766	0.00475222
ENSBTAG00000001956	281817	Q2YDJ4	HINT3	1.03648	2.05122	2.46788e-06	0.000253843
ENSBTAG00000015241	511716	Q17QK4	EPHX2	1.03473	2.04874	0.00308508	0.0308477
ENSBTAG00000003192	512099	E1BI57	TBC1D16	1.03211	2.04502	0.00442317	0.0388476
ENSBTAG00000040001	541110	F1MKJ9	MARVELD2	1.03176	2.04452	1.23499e-05	0.000767958
ENSBTAG00000018186	514168	Q0II59	PDXK	1.03108	2.04355	7.50764e-06	0.000558514
ENSBTAG00000016751	535127	E1BPK6	MYO6	1.03102	2.04346	0.000399346	0.00828809
ENSBTAG00000037634	613313	A6QPV3	GBP4	1.03074	2.04307	0.00235828	0.0261546
ENSBTAG00000009975	519770		PBX4	1.03071	2.04303	0.000653606	0.0113888
ENSBTAG00000009218	518274		ANLN	1.02884	2.04039	0.000725354	0.0121704
ENSBTAG00000020089	537257		USP32	1.0288	2.04033	0.000647407	0.0113293
ENSBTAG00000010564	533333	A6QNQ7	ELOVL6	1.02312	2.03231	4.84298e-07	7.51446e-05
ENSBTAG00000012673	534048	A3KMY7	CDK18	1.02099	2.02932	0.00580078	0.0455452
ENSBTAG00000019577	281672	P35350	ACKR4	1.01946	2.02717	0.0020308	0.0239926
ENSBTAG00000007962	516579		ATP9A	1.01642	2.02289	1.50828e-05	0.000862998
ENSBTAG00000005376	539435	E1BAY5	FBXO30	1.01443	2.02011	0.000750006	0.0124052
ENSBTAG00000001246	282144	Q08DA1	ATP1A1	1.00787	2.01094	9.50214e-05	0.00323192
ENSBTAG00000006882	505886	A6H7H0	IQGAP3	1.00338	2.00469	2.10073e-06	0.000229699
ENSBTAG00000047591	100271839	G3MXD8	C23H6orf141	1.00142	2.00197	0.000142561	0.00418654
ENSBTAG00000009289	415111	Q3T128	MS4A8	1.00053	2.00074	0.00109192	0.0160267
ENSBTAG00000015593	512933		KIAA0753	1.00038	2.00052	1.25229e-05	0.000775752
ENSBTAG00000019983	100140419		ASXL2	1.00017	2.00023	0.00613574	0.0471081
ENSBTAG00000050785				0.998452	1.99786	0.000835069	0.0133513
ENSBTAG00000016691	537649	E1BM13	LACC1	0.99714	1.99604	0.000158277	0.00445363
ENSBTAG00000017063	519310		EPB41L4B	0.99709	1.99597	0.00193651	0.0233182
ENSBTAG00000008866	530330		GANC	0.996658	1.99537	0.000369028	0.00781448
ENSBTAG00000046255	521025	G3N319	ATXN1L	0.995783	1.99416	0.00161241	0.0204749
ENSBTAG00000015060	516949	Q0IID3	GBP5	0.99553	1.99381	0.00504233	0.0417852
ENSBTAG00000021091	528403		ANKFY1	0.994392	1.99224	0.000221863	0.00546837
ENSBTAG00000048876	614932		FAM117B	0.991514	1.98827	0.000184915	0.00489063
ENSBTAG00000012687	408017		INSR	0.990684	1.98713	0.000369041	0.00781448
ENSBTAG00000000835				0.98638	1.98121	0.0044015	0.0387199
ENSBTAG00000019617	518992		PTPN22	0.985456	1.97994	0.00189512	0.0228706
ENSBTAG00000015592	540044	Q5BIQ2	GPR84	0.983295	1.97698	0.00198208	0.0237093
ENSBTAG00000009037	508488	A6QLX6	GALNT12	0.981332	1.97429	0.00046917	0.00916275
ENSBTAG00000001564	508547	F1MQ84	PDE4DIP	0.981057	1.97391	0.000269597	0.0063564
ENSBTAG00000040128	445416	F1MLJ8	FZD4	0.97833	1.97018	0.00260038	0.0274565
ENSBTAG00000000240	613606	A6QLP4	AKAP7	0.978329	1.97018	6.56591e-06	0.000514287
ENSBTAG00000003876	536656		MCU	0.976596	1.96782	1.43198e-05	0.000836196
ENSBTAG00000004064	521254	Q3ZCK3	BPNT1	0.972164	1.96178	5.54032e-08	1.58356e-05
ENSBTAG00000018342	407100	Q29RS2	TJP3	0.971277	1.96058	0.00650371	0.0488964
ENSBTAG00000018342	407100	F1MEC0	TJP3	0.971277	1.96058	0.00650371	0.0488964
ENSBTAG00000011917	497202	Q5GJ77	GPAM	0.968051	1.9562	0.0028404	0.0292145
ENSBTAG00000011917	497202	F1MDT6	GPAM	0.968051	1.9562	0.0028404	0.0292145
ENSBTAG00000002651	537784	A4IF71	PKP2	0.968034	1.95617	0.00320417	0.0315804
ENSBTAG00000048957	788207		NBEAL2	0.967855	1.95593	0.00103298	0.0153692
ENSBTAG00000004971	505581	A6QPS2	GRAMD1C	0.967753	1.95579	2.27006e-05	0.00114148
ENSBTAG00000009917	537654		PIP5K1B	0.963532	1.95008	0.000684258	0.0116732
ENSBTAG00000011798	514787	A7MB32	STK38L	0.959362	1.94445	8.42912e-06	0.000598218
ENSBTAG00000012870	507682	E1BGS3	BMP5	0.956506	1.9406	0.00576555	0.0453999
ENSBTAG00000005586	414732	Q2HJ74	GATM	0.955563	1.93934	0.000847079	0.0134135
ENSBTAG00000020130	522719	F1N299	CLCN3	0.954508	1.93792	0.000115178	0.00362254
ENSBTAG00000016269	507817	Q08DM3	ME2	0.954493	1.9379	2.49678e-06	0.000253843
ENSBTAG00000021996	784921	A2VDY6	GATAD1	0.953748	1.9369	0.00163822	0.0207219
ENSBTAG00000010677	535165		LIMCH1	0.953618	1.93672	0.00259884	0.0274565
ENSBTAG00000017103	505369	A7MBB4	MAP3K13	0.953545	1.93663	0.00145184	0.0192323
ENSBTAG00000017103	505369	F1MGX2	MAP3K13	0.953545	1.93663	0.00145184	0.0192323
ENSBTAG00000051542	530929		LOC530929	0.9515	1.93388	0.00675838	0.0499354
ENSBTAG00000031231	789216	A0A140T8C0	IRF1	0.951485	1.93386	0.00147486	0.0193696
ENSBTAG00000031231	789216	Q3SZP0	IRF1	0.951485	1.93386	0.00147486	0.0193696
ENSBTAG00000006618	516069	E1BFR1	HLF	0.950607	1.93269	0.000583768	0.0105324
ENSBTAG00000005453	505234		FGD4	0.948757	1.93021	4.41031e-05	0.00182831
ENSBTAG00000018841	511010	E1BIH4	PTPN3	0.947894	1.92905	0.00111151	0.0161929
ENSBTAG00000020041	540987		FAM13B	0.940953	1.9198	0.00107538	0.0158553
ENSBTAG00000013706	533820		MEGF9	0.937726	1.91551	0.00468786	0.0401784
ENSBTAG00000021226	515999	Q3T0T7	SAR1B	0.936865	1.91436	0.00159537	0.0203378
ENSBTAG00000011885	280878	P11024	NNT	0.935796	1.91295	8.56486e-09	4.36114e-06
ENSBTAG00000037413	524183	Q5EA91	TMEM164	0.933396	1.90977	1.83826e-05	0.000981933
ENSBTAG00000011970	100138353		FNIP2	0.933088	1.90936	0.0049383	0.0413436
ENSBTAG00000012272	538974	A7E3R1	TMEM19	0.931363	1.90708	7.63368e-07	0.000104511
ENSBTAG00000001675	615813	A4FV33	ITPKA	0.930555	1.90601	0.000434642	0.00874222
ENSBTAG00000021002	535407	Q0P5F0	ACP2	0.930467	1.90589	3.24067e-05	0.00145446
ENSBTAG00000009686	505376	Q3SYW0	FBXO15	0.929264	1.9043	0.00322047	0.0317218
ENSBTAG00000001475	617129	A6QQP3	MCUR1	0.92862	1.90345	1.67123e-07	3.49073e-05
ENSBTAG00000051600	613606	A6QLP4	AKAP7	0.927668	1.9022	0.00209728	0.0244216
ENSBTAG00000018062	788353		KIAA1522	0.926903	1.90119	0.00609451	0.0469878
ENSBTAG00000004015	529373		KAT6A	0.923813	1.89712	0.00520082	0.0423751
ENSBTAG00000016498	522158		PHACTR2	0.922134	1.89492	0.00112311	0.0162647
ENSBTAG00000001105	281625	P13214	ANXA4	0.920646	1.89296	1.03184e-05	0.000688967
ENSBTAG00000034626	768246	Q0II57	FBXO16	0.920635	1.89295	0.000600374	0.0107487
ENSBTAG00000008099	497017	Q2HJ17	CCR5	0.919445	1.89139	0.00126685	0.0175804
ENSBTAG00000001143	512486	Q3T0I1	LOC512486	0.916809	1.88794	0.000962533	0.0146479
ENSBTAG00000019229	514175	A6QQU6	TMEM144	0.916426	1.88743	0.000103746	0.00336698
ENSBTAG00000022489	509283		LOC509283	0.91405	1.88433	0.000838512	0.0133932
ENSBTAG00000049308	782903		GAS2L3	0.913171	1.88318	0.00202823	0.0239926
ENSBTAG00000012010	528169	D7R519	PANX1	0.91309	1.88307	0.000731791	0.012203
ENSBTAG00000016448	534714	F1N193	ZBTB40	0.912524	1.88234	0.00344612	0.0332214
ENSBTAG00000000668	541266	Q2KJE9	SLC22A5	0.911279	1.88071	0.0043749	0.0386035
ENSBTAG00000050848	787099		ZCCHC2	0.910113	1.87919	0.000895572	0.013949
ENSBTAG00000006539	786236		SIRPB2	0.907166	1.87536	0.00319777	0.0315364
ENSBTAG00000021910	614346	F1MFJ6	TBL1XR1	0.906336	1.87428	0.00350464	0.033508
ENSBTAG00000027024	788978		ARHGAP5	0.905509	1.87321	0.00567001	0.0448517
ENSBTAG00000021661	537782		APAF1	0.905356	1.87301	4.14259e-06	0.000364817
ENSBTAG00000007101	280686	P30931	F3	0.904249	1.87157	0.000120154	0.00372169
ENSBTAG00000053050	514205	F1MF27	SAMD9	0.903438	1.87052	0.00226495	0.025566
ENSBTAG00000015874	408016	Q08DY9	CASP3	0.898409	1.86401	3.08147e-06	0.000295314
ENSBTAG00000016415	507130	Q3SZH7	LTA4H	0.898258	1.86381	0.000323288	0.00715627
ENSBTAG00000000279	515675	M5FMU1	RAB26	0.89722	1.86247	0.0045645	0.0394717
ENSBTAG00000000279	515675	Q29RR0	RAB26	0.89722	1.86247	0.0045645	0.0394717
ENSBTAG00000020810	317663	A0A140T8A6	CYB561	0.894605	1.8591	0.00551075	0.0439242
ENSBTAG00000020810	317663	P10897	CYB561	0.894605	1.8591	0.00551075	0.0439242
ENSBTAG00000038619	512672	Q08D78	LOC512672	0.893473	1.85764	0.00593053	0.0460315
ENSBTAG00000011831	530325		SPPL2A	0.89275	1.85671	3.37358e-05	0.00150477
ENSBTAG00000012519	280960	P80457	XDH	0.887823	1.85038	8.5006e-05	0.00299118
ENSBTAG00000021164	529366		SLMAP	0.887299	1.84971	0.00347104	0.0332844
ENSBTAG00000003097	536760		DENND4C	0.886081	1.84815	2.03732e-05	0.0010618
ENSBTAG00000013544	506977	Q2YDD7	LGALS8	0.885451	1.84734	0.000754461	0.0124284
ENSBTAG00000019272	514646	E1B770	LPCAT2	0.881416	1.84218	0.000540861	0.00998366
ENSBTAG00000002490	511291	Q1LZE6	CHPT1	0.8811	1.84178	2.59938e-08	9.05171e-06
ENSBTAG00000011684	518839	E1BKQ2	RAB11FIP1	0.879786	1.8401	8.83478e-05	0.0030495
ENSBTAG00000012074	317776	Q28080	MYB	0.879512	1.83975	0.00275827	0.0286593
ENSBTAG00000012074	317776	F1MDK5	MYB	0.879512	1.83975	0.00275827	0.0286593
ENSBTAG00000005110	519444	A7MB25	CADPS2	0.871225	1.82922	0.00259478	0.0274508
ENSBTAG00000003889	516318		PER1	0.870214	1.82793	0.00442583	0.03885
ENSBTAG00000054059	540350	F1MGJ2	MYCL	0.869643	1.82721	0.00538494	0.0431962
ENSBTAG00000000308	508431	A2VE03	ITCH	0.868312	1.82553	0.000922481	0.0142052
ENSBTAG00000000308	508431	F1MGQ5	ITCH	0.868312	1.82553	0.000922481	0.0142052
ENSBTAG00000015607	541094		ERMP1	0.868244	1.82544	0.000535179	0.00994174
ENSBTAG00000014199	538933	E1BMW6	TBX21	0.868149	1.82532	0.00244417	0.0265154
ENSBTAG00000000231	404101	Q06AL7	BMPR1A	0.866024	1.82263	0.000104483	0.00337078
ENSBTAG00000000231	404101	F1MCE7	BMPR1A	0.866024	1.82263	0.000104483	0.00337078
ENSBTAG00000044001	524132	E1BMD6	LPP	0.865412	1.82186	0.00534541	0.04307
ENSBTAG00000010932	281259	Q9N287	DNAJC12	0.864632	1.82088	0.000209688	0.00531132
ENSBTAG00000021381	783665		DAAM2	0.86363	1.81961	0.00436309	0.0385842
ENSBTAG00000007039	540328	Q1RMS8	FBXO25	0.860963	1.81625	0.000124742	0.00381293
ENSBTAG00000044126	617927		SNTB1	0.857996	1.81252	5.19068e-05	0.00205758
ENSBTAG00000017639	511190	A5PJL4	RPS6KA3	0.856781	1.81099	0.00141688	0.0189678
ENSBTAG00000018951	537817		TBC1D9	0.856102	1.81014	4.70591e-05	0.00190718
ENSBTAG00000019155	538624	E1B7I9	FRS2	0.856099	1.81014	0.00570338	0.045041
ENSBTAG00000018774	518632	Q3SX34	NUAK2	0.856073	1.8101	4.52731e-05	0.0018626
ENSBTAG00000009156	616227	A7MBG3	CAMK2N1	0.855655	1.80958	0.00053832	0.00996626
ENSBTAG00000016229	539139	E1B7V1	KLF9	0.852838	1.80605	0.00567551	0.0448644
ENSBTAG00000046708	100299267	G3N1T9	PDP2	0.851776	1.80472	0.000342323	0.00742626
ENSBTAG00000034113	787200		GALNT10	0.846341	1.79794	0.00212417	0.0245788
ENSBTAG00000004813	518850		SUSD1	0.843772	1.79474	0.00578029	0.0454632
ENSBTAG00000004139	531350	E1BJL3	BACH1	0.842482	1.79313	0.00280709	0.0290185
ENSBTAG00000007507	540007	A6H6Y7	FAAH	0.839385	1.78929	0.0058154	0.0455941
ENSBTAG00000038233	507055		LOC507055	0.839064	1.78889	0.00421491	0.0377926
ENSBTAG00000009214	281148	A1A4L6	ETS2	0.837145	1.78651	0.000276476	0.00645322
ENSBTAG00000005633	616969	A6QP67	ARHGEF28	0.833766	1.78233	0.00565345	0.0447551
ENSBTAG00000001405	281195	O18756	GLCE	0.832405	1.78065	0.000210275	0.00531132
ENSBTAG00000020067	539545	A6H7I2	LLGL2	0.83029	1.77804	0.00362781	0.0343031
ENSBTAG00000019680	540744	A7MB67	ZYG11B	0.829937	1.77761	2.13057e-05	0.00108813
ENSBTAG00000013046	510998	Q17QN6	MPP1	0.829668	1.77728	0.000274011	0.00643254
ENSBTAG00000038617	504513	A6QP18	SH3D21	0.829214	1.77672	0.00165048	0.0208125
ENSBTAG00000004189	783217		MLXIP	0.828897	1.77633	2.99404e-05	0.00137793
ENSBTAG00000023384	515946	Q3SZD7	CBR1	0.827809	1.77499	0.00591005	0.0459163
ENSBTAG00000008016	534304	Q5E9Y2	STX17	0.827795	1.77497	0.000148312	0.00427139
ENSBTAG00000002280	514261	F1N1G7	KIF5B	0.827462	1.77456	0.000368243	0.00781448
ENSBTAG00000001714	514165		MFSD9	0.825982	1.77274	7.21164e-05	0.00265819
ENSBTAG00000009206	540142	A5PJI1	FOXS1	0.824946	1.77147	0.00485832	0.0409688
ENSBTAG00000020126	281935	P79114	MYO10	0.822865	1.76891	0.000113896	0.00358916
ENSBTAG00000004917	404058	Q1XF12	KLRK1	0.818279	1.7633	0.0027269	0.0284604
ENSBTAG00000004917	404058	F1MI53	KLRK1	0.818279	1.7633	0.0027269	0.0284604
ENSBTAG00000004641	107133475		PLEKHA6	0.815556	1.75998	0.0031216	0.0310862
ENSBTAG00000011397	530692	F1MP30	UNC13B	0.815425	1.75982	0.00039417	0.00821205
ENSBTAG00000011647	532560	Q2KHW4	SLC25A15	0.814262	1.7584	0.000680079	0.011661
ENSBTAG00000011761	536328		LRP6	0.81372	1.75774	0.00597481	0.0462431
ENSBTAG00000014441	509578	Q3MHP9	CD96	0.809903	1.75309	0.00179429	0.0220957
ENSBTAG00000025822	539277	Q3T0E8	CALML4	0.808305	1.75115	0.0020949	0.0244135
ENSBTAG00000014005	510684	A7Z050	PPIP5K1	0.805221	1.74741	0.00422321	0.0378251
ENSBTAG00000006511	509960	Q08DF6	MTF1	0.804976	1.74712	0.00176387	0.0218034
ENSBTAG00000005227	530610		ATF6	0.804621	1.74669	0.0066974	0.0497556
ENSBTAG00000017764	517559		HDAC4	0.802005	1.74352	0.000816061	0.0131767
ENSBTAG00000009826	514456	A6QQR7	GPD1L	0.801719	1.74318	2.02796e-06	0.00022324
ENSBTAG00000024715	508150		PTPRJ	0.801387	1.74278	0.0046762	0.0401394
ENSBTAG00000005989	781648	P00727	LAP3	0.798374	1.73914	0.00244218	0.0265154
ENSBTAG00000001398	540568	F1MPR3	ATP2A2	0.795261	1.73539	3.13956e-08	1.00294e-05
ENSBTAG00000025320	532072	E1BMU6	AKAP1	0.795164	1.73527	5.55582e-10	6.46539e-07
ENSBTAG00000020729	514044	Q24K14	DHRS7	0.795119	1.73522	0.000347445	0.00750738
ENSBTAG00000013044	512009	G3X716	GAB3	0.791874	1.73132	1.88165e-05	0.00100183
ENSBTAG00000050932				0.789117	1.72802	0.00311219	0.0310204
ENSBTAG00000017566	282104	P27628	TUFT1	0.788198	1.72692	0.00417278	0.0375599
ENSBTAG00000017566	282104	G3N071	TUFT1	0.788198	1.72692	0.00417278	0.0375599
ENSBTAG00000017566	282104	E1B7J6	TUFT1	0.788198	1.72692	0.00417278	0.0375599
ENSBTAG00000017566	282104	F1MYM6	TUFT1	0.788198	1.72692	0.00417278	0.0375599
ENSBTAG00000021668	521222	E1BLJ0	METTL4	0.785788	1.72403	0.00286484	0.0293547
ENSBTAG00000046561	540095		LCORL	0.785711	1.72394	0.00318459	0.0314826
ENSBTAG00000008103	281615	P48644	ALDH1A1	0.785059	1.72316	0.00245562	0.026565
ENSBTAG00000010630	530484	A6QQZ5	ABHD18	0.784386	1.72236	0.00488103	0.041054
ENSBTAG00000010630	530484	F1N673	ABHD18	0.784386	1.72236	0.00488103	0.041054
ENSBTAG00000010581	783484		MAGI1	0.783448	1.72124	0.00256114	0.0272009
ENSBTAG00000016629	525482	E1BM79	ADCY9	0.782618	1.72025	0.00092338	0.0142056
ENSBTAG00000003752	534742	A5PJZ1	SLC25A24	0.780454	1.71767	0.000104408	0.00337078
ENSBTAG00000013689	532150		MCTP2	0.779563	1.71661	0.000541098	0.00998366
ENSBTAG00000021535	281092	O19094	CROT	0.779414	1.71643	0.00031143	0.00696953
ENSBTAG00000027444	281509	O46385	SVIL	0.778945	1.71588	0.00288172	0.0294351
ENSBTAG00000012454	520918	Q6YC49	SLC35A3	0.778126	1.7149	0.000177509	0.00475222
ENSBTAG00000016549	537314	F1MMJ6	CARMIL1	0.777454	1.7141	0.00129333	0.0178266
ENSBTAG00000008248	537655		DMD	0.777408	1.71405	0.00675182	0.0499354
ENSBTAG00000004772	787270	A1A4L1	THEM4	0.771722	1.70731	0.00536009	0.0431231
ENSBTAG00000014205	100139910	P00515	PRKAR2A	0.770145	1.70544	0.00350897	0.0335294
ENSBTAG00000010388	282276	O77836	MGAT4A	0.76852	1.70352	0.002499	0.026803
ENSBTAG00000013215	613445	G3X728	MREG	0.768142	1.70308	0.00395599	0.0363513
ENSBTAG00000020480	537972	A5PKM3	SPTLC2	0.767864	1.70275	6.32109e-06	0.000502357
ENSBTAG00000021087	522464		UBR1	0.763751	1.6979	0.00146228	0.0193207
ENSBTAG00000000897	782315		IQGAP2	0.760234	1.69377	0.00122683	0.0172306
ENSBTAG00000020218	533360	P20072	ANXA7	0.759243	1.6926	0.00407035	0.0370263
ENSBTAG00000010243	511489		RBM33	0.758519	1.69175	0.00358011	0.0339506
ENSBTAG00000009845	518488	P0C0T1	ITPK1	0.756134	1.68896	0.000454077	0.00897794
ENSBTAG00000031355	529196	Q0V8J0	LOC529196	0.754527	1.68708	0.00527134	0.042748
ENSBTAG00000031355	529196	F1MBK9	LOC529196	0.754527	1.68708	0.00527134	0.042748
ENSBTAG00000015264	100140050		ITGAE	0.753671	1.68608	0.000680934	0.011661
ENSBTAG00000011244	539979	F1N4J5	TESK2	0.753397	1.68576	0.00245796	0.026569
ENSBTAG00000048057	790875	A6H7A9	GSK3B	0.751104	1.68308	0.00101647	0.0151651
ENSBTAG00000020589	282223	O18956	ENTPD1	0.750548	1.68243	0.000126853	0.00386298
ENSBTAG00000020589	282223	F1MB26	ENTPD1	0.750548	1.68243	0.000126853	0.00386298
ENSBTAG00000009736	518121	A6QP95	CDC42BPG	0.749997	1.68179	0.00173438	0.0215863
ENSBTAG00000009736	518121	E1B8W0	CDC42BPG	0.749997	1.68179	0.00173438	0.0215863
ENSBTAG00000010462	534842		ROBO2	0.748328	1.67985	0.0062618	0.0477683
ENSBTAG00000021587	505300	Q3ZC91	SMPDL3A	0.747663	1.67907	0.00494713	0.0413751
ENSBTAG00000008953	524959	Q32S31	TAP1	0.746776	1.67804	0.000958084	0.0146153
ENSBTAG00000008953	524959	A6QPZ6	TAP1	0.746776	1.67804	0.000958084	0.0146153
ENSBTAG00000024240	505968	Q3SZB4	ACADM	0.74588	1.677	2.27622e-08	8.24093e-06
ENSBTAG00000018546	524279		LRBA	0.745587	1.67666	0.00027386	0.00643254
ENSBTAG00000007867	510814	Q05FF2	STAT1	0.745201	1.67621	0.000377544	0.00792647
ENSBTAG00000008954	510593	Q3SZC2	PSMB9	0.744536	1.67544	0.0016082	0.0204398
ENSBTAG00000019217	534832		KIF13A	0.742888	1.67352	0.000433054	0.00873418
ENSBTAG00000017147	281613	P08760	AK3	0.741874	1.67235	5.66919e-06	0.000459515
ENSBTAG00000016845	524529		GALNT7	0.741283	1.67166	0.00020045	0.0051429
ENSBTAG00000013060	104968536		IQGAP1	0.741278	1.67166	0.00535426	0.0431199
ENSBTAG00000021102	616676	Q5EA79	GALM	0.738377	1.6683	6.85956e-05	0.00255734
ENSBTAG00000009055	524166	A5PK27	RNF144B	0.737675	1.66749	0.000126785	0.00386298
ENSBTAG00000006821	617037	G3X6L7	PECR	0.737381	1.66715	0.00313922	0.0311855
ENSBTAG00000014903	505787	E1BCR1	ABCA3	0.73613	1.6657	0.000407983	0.0084351
ENSBTAG00000018225	513625		SIPA1L3	0.735079	1.66449	0.00240995	0.026409
ENSBTAG00000020799	616280	Q3SX35	EXOC6B	0.73469	1.66404	0.00134335	0.0183761
ENSBTAG00000020799	616280	F1MIR2	EXOC6B	0.73469	1.66404	0.00134335	0.0183761
ENSBTAG00000007863	525335	A0JN67	GLS	0.734001	1.66325	9.43702e-05	0.00322323
ENSBTAG00000007013	513303	Q0P5B5	TOM1L1	0.732524	1.66154	0.00147421	0.0193696
ENSBTAG00000011363	536706		EVI5	0.731751	1.66065	0.0062768	0.0478305
ENSBTAG00000011767	528109	E1BIQ8	MPP5	0.729664	1.65825	2.24434e-05	0.00113204
ENSBTAG00000011934	282856	F1MDS3	PCK2	0.728708	1.65715	0.00451363	0.0392611
ENSBTAG00000011291	509882	E1BLW4	DLG3	0.72829	1.65667	5.8912e-06	0.000475146
ENSBTAG00000035084	445419	F1MLG5	FZD3	0.726978	1.65517	9.90414e-05	0.00329419
ENSBTAG00000015478	614612	A5PJS2	SRD5A1	0.726271	1.65436	0.0024013	0.0263626
ENSBTAG00000013555	539315		ACVR1B	0.725259	1.6532	0.00277088	0.0287536
ENSBTAG00000012330	280729	P01888	B2M	0.725248	1.65318	0.000498416	0.00955316
ENSBTAG00000012330	783680	P01888	LOC783680	0.725248	1.65318	0.000498416	0.00955316
ENSBTAG00000022004	613533	E1BKX7	FLNB	0.724749	1.65261	0.00333718	0.0324012
ENSBTAG00000018157				0.724494	1.65232	0.00569849	0.0450242
ENSBTAG00000048782				0.724219	1.65201	0.000797925	0.01292
ENSBTAG00000004990	100297058		NEO1	0.723402	1.65107	0.000630718	0.0111571
ENSBTAG00000014093	327669	Q04467	IDH2	0.720714	1.648	0.000249312	0.00597321
ENSBTAG00000007166	510260		CAMKK1	0.720454	1.6477	0.00202399	0.0239642
ENSBTAG00000053044	540152	Q1RMQ9	CDC42EP4	0.719146	1.64621	0.00376708	0.0352143
ENSBTAG00000025898	527162		TBC1D8	0.718576	1.64556	0.00332821	0.0323626
ENSBTAG00000000253	512072	A7MBJ4	PTPRF	0.718076	1.64499	0.00337902	0.03271
ENSBTAG00000003063	282087	F1MC12	SYNJ1	0.716487	1.64318	0.000700431	0.0118842
ENSBTAG00000018252	538517	F1MBY7	ARRDC4	0.713348	1.6396	0.000109738	0.00349942
ENSBTAG00000004038	280969	A2VDK2	ABAT	0.710806	1.63672	8.48276e-05	0.00299118
ENSBTAG00000011405	617312		CEP72	0.710574	1.63645	0.00463855	0.0399404
ENSBTAG00000013568	512846	A5PJF9	UEVLD	0.710372	1.63623	0.00393135	0.0361862
ENSBTAG00000001774	539090	Q08E39	SPRY2	0.704488	1.62957	0.000637269	0.0112121
ENSBTAG00000017218	615110	A7MBH7	ACER3	0.703834	1.62883	7.53933e-05	0.00272352
ENSBTAG00000008868	281663	P51186	CAPN3	0.70382	1.62881	0.00417244	0.0375599
ENSBTAG00000036127	505482	Q58DQ0	AS3MT	0.703793	1.62878	0.00128356	0.0177218
ENSBTAG00000008887	534876	F1MX74	PAQR3	0.703198	1.62811	0.000222222	0.00546895
ENSBTAG00000026916	506705	Q2T9N6	PRR13	0.69932	1.62374	0.00454112	0.0393741
ENSBTAG00000012406	508333		ZBP1	0.698984	1.62336	0.00100512	0.0150787
ENSBTAG00000007111	504235		STEAP3	0.694047	1.61782	0.00148634	0.0194034
ENSBTAG00000018643	767818	Q2T9P1	PRC1	0.692806	1.61642	0.0025572	0.0271767
ENSBTAG00000016140	104974256		PPFIBP2	0.690225	1.61354	0.00163608	0.020711
ENSBTAG00000019251	532616		EPB41L3	0.689737	1.61299	0.00277794	0.0288086
ENSBTAG00000013999	539755	Q17QU1	FAM20B	0.688675	1.6118	0.00144708	0.0192142
ENSBTAG00000013999	539755	E1BAP5	FAM20B	0.688675	1.6118	0.00144708	0.0192142
ENSBTAG00000014074	532001		SNX13	0.682189	1.60457	0.00490053	0.0411555
ENSBTAG00000015716	100125317	A5PJN2	ERO1A	0.682098	1.60447	0.00346684	0.0332833
ENSBTAG00000012338	508724	A5PKH3	FAH	0.681286	1.60357	0.00526258	0.0427194
ENSBTAG00000007118	513902		SMURF1	0.679972	1.60211	0.00271143	0.0283353
ENSBTAG00000051201				0.676681	1.59846	0.00515002	0.0421417
ENSBTAG00000000804	540817	Q29RK9	MOB3B	0.674668	1.59623	0.000498404	0.00955316
ENSBTAG00000003983	616315	A5PK10	TOM1L2	0.67451	1.59605	0.00428543	0.0381938
ENSBTAG00000015981	540846	Q2KIC2	ETV1	0.672211	1.59351	0.00632891	0.0479807
ENSBTAG00000017649	786670		SCML1	0.669456	1.59047	0.00324654	0.0318316
ENSBTAG00000011786	531049		CLUH	0.669174	1.59016	0.00150489	0.019536
ENSBTAG00000021899	511665		PDE9A	0.668668	1.5896	0.00294902	0.0299471
ENSBTAG00000006129	520970		KIAA0556	0.668417	1.58933	0.00612544	0.0470734
ENSBTAG00000009948	510923	A6QLA8	TRIM25	0.668191	1.58908	0.00175248	0.0217286
ENSBTAG00000004135	512290		LMTK2	0.667493	1.58831	0.000608607	0.0108841
ENSBTAG00000008816	538617	A4IF63	TRIM2	0.665823	1.58647	0.000300537	0.00680049
ENSBTAG00000001586	525579	E1B9S7	OTUD7B	0.663461	1.58388	0.00202312	0.0239642
ENSBTAG00000017527	526200		CRYBG1	0.662772	1.58312	2.55876e-05	0.00121893
ENSBTAG00000021632	281312	P54149	MSRA	0.660593	1.58073	0.000210061	0.00531132
ENSBTAG00000016666	504761	E1BM42	RELCH	0.658499	1.57844	1.45153e-05	0.000844584
ENSBTAG00000052866	784007		LOC784007	0.656919	1.57671	0.00487859	0.041054
ENSBTAG00000010265	507346	Q3T100	MGST3	0.65461	1.57419	0.00433077	0.0383885
ENSBTAG00000019611	532952	E1BM96	MAGI3	0.651553	1.57086	3.42209e-05	0.00151502
ENSBTAG00000001061	282001	P04409	PRKCA	0.650855	1.5701	0.00111601	0.0162195
ENSBTAG00000051767				0.650178	1.56936	0.00640321	0.048364
ENSBTAG00000017852	537539	Q2KJH9	ALDH9A1	0.648383	1.56741	0.000221279	0.00546837
ENSBTAG00000016038	539484	E1BB16	GCC2	0.646936	1.56584	0.000138085	0.0040829
ENSBTAG00000021602	538981	F1MUH9	CTTNBP2NL	0.642938	1.56151	7.87829e-06	0.000575575
ENSBTAG00000006561	506971	A4IFE4	RASGEF1B	0.642839	1.5614	0.000563864	0.010264
ENSBTAG00000021107	537603	E1BNK4	STXBP5	0.642034	1.56053	0.00314835	0.0312305
ENSBTAG00000003076	100125914	Q2TBU5	NT5DC1	0.638208	1.55639	0.00578965	0.0454798
ENSBTAG00000015221	515902	Q2TBR0	PCCB	0.637349	1.55547	8.66801e-06	0.000604596
ENSBTAG00000012820	513275	A6QLH3	STX3	0.636406	1.55445	0.0024322	0.0265053
ENSBTAG00000002844	505162		PPFIA3	0.636222	1.55425	0.00614016	0.0471199
ENSBTAG00000017429	533479		PREPL	0.634669	1.55258	0.00404716	0.0369153
ENSBTAG00000008078	540154	Q2KIJ4	TRIM59	0.634549	1.55245	0.00275805	0.0286593
ENSBTAG00000019213	522382		CNNM4	0.633652	1.55149	0.000468561	0.00916275
ENSBTAG00000000094	505430		ATPAF1	0.633286	1.55109	4.52912e-09	3.04377e-06
ENSBTAG00000016109	507276	A6QP05	DHRS12	0.631767	1.54946	0.00146707	0.0193534
ENSBTAG00000008484	510378	E1BKP1	TMEM161B	0.627251	1.54462	0.00353408	0.0336119
ENSBTAG00000016656	540789	A6QQZ9	PARP14	0.625901	1.54317	0.00266398	0.027911
ENSBTAG00000016656	540789	Q0P582	PARP14	0.625901	1.54317	0.00266398	0.027911
ENSBTAG00000009091	100048947	A5H027	RNASEL	0.625242	1.54247	9.42195e-07	0.000123792
ENSBTAG00000012537	538409	Q3T0P5	CASP6	0.625167	1.54239	0.000414266	0.00848958
ENSBTAG00000010665	529166	Q17QF9	CBLN3	0.624543	1.54172	0.00453049	0.0393448
ENSBTAG00000007836	280701	P37980	PPA1	0.622855	1.53992	0.000654874	0.0113987
ENSBTAG00000022847	507297		HEATR5A	0.62243	1.53947	0.000119653	0.0037202
ENSBTAG00000003178	534601	E1BI60	ATE1	0.622355	1.53939	0.00388919	0.0359607
ENSBTAG00000017964	515066	Q5EAD8	LRRC51	0.621868	1.53887	0.00449736	0.0391838
ENSBTAG00000002714	281790	P63097	GNAI1	0.621108	1.53806	0.000656496	0.0114026
ENSBTAG00000009541	537713	Q3MHX5	SUCLG2	0.620547	1.53746	1.28199e-07	2.78483e-05
ENSBTAG00000020296	537932		UBR3	0.619639	1.53649	0.00440834	0.0387591
ENSBTAG00000012534	525371	E1BHG2	BEND3	0.619445	1.53628	0.000620908	0.0110677
ENSBTAG00000016062	538768	Q2KIN3	C21H14orf28	0.618364	1.53513	0.00512397	0.0420281
ENSBTAG00000038480	100138313	E1B9U5	FPGT	0.617953	1.5347	0.000817555	0.0131877
ENSBTAG00000033174	540757	A6QLV4	TFAP4	0.617077	1.53377	0.00448281	0.0391603
ENSBTAG00000025029	521539		MAN2A1	0.616361	1.533	0.00275546	0.0286593
ENSBTAG00000007700	281400	O18778	PHYH	0.615821	1.53243	0.003424	0.0330277
ENSBTAG00000020199	526585	A7YY44	F2R	0.611617	1.52797	7.3559e-05	0.00268705
ENSBTAG00000020266	532860	E1BLU2	SLC19A2	0.610496	1.52678	0.00328251	0.0321
ENSBTAG00000011975	507264	Q1JPB0	SERPINB1	0.606908	1.52299	5.66926e-05	0.00220438
ENSBTAG00000012058	617688	Q3ZBY8	GMDS	0.606809	1.52289	0.00366376	0.0345229
ENSBTAG00000019852	407109	A7MB35	PDHA1	0.605164	1.52115	1.25669e-08	5.6872e-06
ENSBTAG00000003661	533008		SLC35F2	0.603933	1.51985	0.00121909	0.0171515
ENSBTAG00000011509	519860	Q2TBM9	SERAC1	0.603901	1.51982	0.00588191	0.045785
ENSBTAG00000013726	282040	A4FV56	RNPEP	0.601464	1.51726	0.000649713	0.0113453
ENSBTAG00000006307	527592	Q2KIS5	HSD17B11	0.600735	1.51649	0.00280545	0.0290185
ENSBTAG00000010390	508319	Q0IIA3	SRI	0.600167	1.51589	0.00126811	0.0175831
ENSBTAG00000033679	534247		HLCS	0.597516	1.51311	0.00501785	0.0416272
ENSBTAG00000038116				0.596967	1.51253	0.00142919	0.0190284
ENSBTAG00000006478	767897	Q1JP73	C8H9orf64	0.596387	1.51193	2.84133e-05	0.00131508
ENSBTAG00000010136	100336710	Q3SZM5	CMAS	0.596332	1.51187	7.46449e-06	0.000557851
ENSBTAG00000000322	533188	Q3ZCA4	CD2AP	0.595855	1.51137	0.0022789	0.0256585
ENSBTAG00000004339	508153	A6QPM2	LOC508153	0.595845	1.51136	0.000180226	0.00479778
ENSBTAG00000007476	534072	A4FV19	BTRC	0.593152	1.50854	6.67112e-05	0.00249852
ENSBTAG00000011494	505472	Q0VCM4	PYGL	0.589812	1.50505	7.82621e-05	0.00279004
ENSBTAG00000033662	101907541		NCKAP1	0.58855	1.50373	0.00511467	0.0420213
ENSBTAG00000000087	789567	A6H7H3	HSD17B12	0.587693	1.50284	2.66601e-05	0.00125172
ENSBTAG00000012135	515517		LARP1B	0.587563	1.50271	0.00161871	0.0205229
ENSBTAG00000005786	790880	A6H799	ATXN3	0.585516	1.50058	0.00532066	0.0429834
ENSBTAG00000021140	516731	E1BHI2	RMND5A	0.585386	1.50044	0.00216959	0.0248922
ENSBTAG00000019427	514704		KIAA0232	0.58521	1.50026	0.000168666	0.00461059
ENSBTAG00000003536	540371		2019-03-06	0.584985	1.50002	0.00272418	0.0284502
ENSBTAG00000003359	617293	Q2KJD9	ELOVL5	-0.586996	-1.50212	0.00461776	0.0398477
ENSBTAG00000031146	787259	A6QPH1	PYM1	-0.58942	-1.50464	0.00135883	0.0185246
ENSBTAG00000022275				-0.590103	-1.50535	0.000310199	0.0069519
ENSBTAG00000014964	530855	A6H768	GALK1	-0.590338	-1.5056	0.000539875	0.00998366
ENSBTAG00000007334	614198	F1MXB1	NFKBID	-0.592461	-1.50782	0.0004119	0.0084702
ENSBTAG00000021894	515770	P56602	PPOX	-0.593152	-1.50854	0.00124501	0.0174409
ENSBTAG00000019106	513481	Q32LJ9	EIF1B	-0.593755	-1.50917	9.26515e-06	0.000634235
ENSBTAG00000053188				-0.594308	-1.50975	0.00433835	0.0384312
ENSBTAG00000039090	514533	Q1LZE4	MAGEH1	-0.595082	-1.51056	0.00248227	0.0266931
ENSBTAG00000000078	538565	Q0VCH9	GLIPR2	-0.596606	-1.51215	0.00354281	0.0336753
ENSBTAG00000011854	512495	Q5E9S9	SLC38A5	-0.59693	-1.5125	0.00145003	0.0192323
ENSBTAG00000007394	614872	A4FUH0	RPL22L1	-0.597148	-1.51272	0.00242931	0.0264991
ENSBTAG00000015375	515820	A5D7L2	SH2D3C	-0.597376	-1.51296	0.00373919	0.0350511
ENSBTAG00000017189	613730	A6QQ14	POLE4	-0.597878	-1.51349	0.00476237	0.0405162
ENSBTAG00000018622	506889	Q0VCU0	PCBP4	-0.599639	-1.51534	0.00675749	0.0499354
ENSBTAG00000002564	100137840	F1MM66	DLG4	-0.59969	-1.51539	8.6424e-05	0.00300859
ENSBTAG00000052882				-0.599881	-1.51559	0.00614369	0.0471248
ENSBTAG00000016253	369023	Q148G2	G6PC3	-0.602814	-1.51868	0.00505375	0.0418272
ENSBTAG00000013023	509109		MAP4K4	-0.603428	-1.51932	0.000212147	0.00534204
ENSBTAG00000012030	539530	Q0VC71	TTLL1	-0.606196	-1.52224	0.00573107	0.0451939
ENSBTAG00000025778	509858	E1BF12	EMC9	-0.606619	-1.52269	0.00169078	0.0211568
ENSBTAG00000023106	534913	A4IFM0	LOC534913	-0.606801	-1.52288	3.83454e-05	0.0016615
ENSBTAG00000001037	520058		MAP4K2	-0.607094	-1.52319	0.00225651	0.025566
ENSBTAG00000030608				-0.607793	-1.52393	0.00585081	0.0457068
ENSBTAG00000010668	618024	Q17QA0	GEMIN7	-0.610103	-1.52637	0.000124642	0.00381293
ENSBTAG00000032617	785057	A7MBH8	FBXO44	-0.610309	-1.52659	0.00507953	0.0419441
ENSBTAG00000014343	516107	Q5E9J4	IFT22	-0.611479	-1.52783	0.00203459	0.0240044
ENSBTAG00000014343	516107	F1MG19	IFT22	-0.611479	-1.52783	0.00203459	0.0240044
ENSBTAG00000001593	539407	E1BBA9	OGFOD2	-0.612953	-1.52939	0.00367204	0.0345808
ENSBTAG00000019077	614538	Q5E9C2	DAD1	-0.613236	-1.52969	0.00147832	0.0193763
ENSBTAG00000007766	281066	Q02399	CDK5	-0.613989	-1.53049	0.00188595	0.0228276
ENSBTAG00000021543	520530	A7E309	MDFIC	-0.616833	-1.5335	0.00237836	0.0262354
ENSBTAG00000018084	506974	Q0V8A3	CASTOR1	-0.618673	-1.53546	0.00532676	0.0429834
ENSBTAG00000016950	404162	Q3SZB0	B3GAT3	-0.618954	-1.53576	0.00196665	0.0235594
ENSBTAG00000031249	789063	F1MDD0	PSMG4	-0.619741	-1.5366	0.00237136	0.0262282
ENSBTAG00000007192	513462	Q58D24	SIDT2	-0.621013	-1.53795	0.000507718	0.00966153
ENSBTAG00000040361	516209	Q2KJ92	LFNG	-0.621042	-1.53799	0.00233849	0.0260845
ENSBTAG00000049483	506999	A5PJD3	COPRS	-0.621756	-1.53875	0.00246877	0.0266189
ENSBTAG00000051151				-0.624876	-1.54208	0.00492502	0.0412962
ENSBTAG00000020186	615726	Q58CY2	EIF1AD	-0.626175	-1.54347	1.95807e-06	0.000217012
ENSBTAG00000039888	514372	Q17QL4	MAGED2	-0.626308	-1.54361	0.00489766	0.0411555
ENSBTAG00000001497	540803	A5D7L6	MRAS	-0.626796	-1.54413	0.000300167	0.00680049
ENSBTAG00000020645	281791	A7MBH9	GNAI2	-0.62704	-1.54439	0.00135378	0.0184877
ENSBTAG00000021133	511615		TENM3	-0.62821	-1.54565	0.00585222	0.0457068
ENSBTAG00000002527	781514		ZSWIM4	-0.628464	-1.54592	0.000268689	0.00634419
ENSBTAG00000015628	505097	Q0VD19	SMPD1	-0.628868	-1.54635	0.00634793	0.0480862
ENSBTAG00000006938	618210		PPM1F	-0.631405	-1.54907	0.000982404	0.0148448
ENSBTAG00000022294	533107		FADS1	-0.631551	-1.54923	0.00121824	0.0171515
ENSBTAG00000001762	100125917	A6QNS0	RFXANK	-0.631579	-1.54926	9.06104e-07	0.000120018
ENSBTAG00000001762	100125917	E1B9I7	RFXANK	-0.631579	-1.54926	9.06104e-07	0.000120018
ENSBTAG00000004635	781865	A1A4K4	LLGL1	-0.63186	-1.54956	0.00169464	0.0211888
ENSBTAG00000007346	616960	Q5E9V6	COMMD4	-0.632159	-1.54988	0.00128004	0.0177032
ENSBTAG00000014526	505007	Q58D63	MOB3A	-0.632656	-1.55042	0.000568234	0.0103092
ENSBTAG00000014170	112445177		LOC112445177	-0.636663	-1.55473	0.00037835	0.00793318
ENSBTAG00000030518	511765	Q2KIX5	ECSCR	-0.638848	-1.55709	0.00244477	0.0265154
ENSBTAG00000008646	507833	Q2KIA2	TRMT112	-0.638987	-1.55724	7.46444e-05	0.00270246
ENSBTAG00000001449	780787	Q2HJF6	SRA1	-0.639997	-1.55833	0.000464362	0.00913694
ENSBTAG00000014926	516078	Q3T0I6	SNAPC2	-0.640504	-1.55887	0.00184258	0.0225709
ENSBTAG00000018593	493993	Q5G235	PSENEN	-0.642183	-1.56069	0.00358234	0.033952
ENSBTAG00000009042	541097	A6QPT1	ATXN7L2	-0.64578	-1.56458	0.00106947	0.0158111
ENSBTAG00000006945	529404	Q2TA18	CCDC50	-0.647691	-1.56666	0.00125691	0.0175021
ENSBTAG00000012705	507290	Q3ZBY7	DEGS1	-0.648759	-1.56782	0.0013273	0.018187
ENSBTAG00000018455	504807	Q5E9K1	COMMD5	-0.648823	-1.56789	0.00642	0.0484459
ENSBTAG00000019696	539539	A6H7A0	RCE1	-0.651453	-1.57075	0.00223347	0.0254816
ENSBTAG00000018026	541142	A6QPG6	LANCL2	-0.653457	-1.57293	0.00157639	0.0201941
ENSBTAG00000026246	506163	Q3T033	MOSPD3	-0.653789	-1.5733	0.00596461	0.046208
ENSBTAG00000003845	515406	A5D965	CSRNP1	-0.65495	-1.57456	0.000221639	0.00546837
ENSBTAG00000013708	614344	Q2KHV6	SNX8	-0.656839	-1.57662	0.000694426	0.0118096
ENSBTAG00000002501	516091	Q3ZBN4	CUEDC2	-0.657298	-1.57713	0.000214629	0.00537134
ENSBTAG00000015807	506997	Q58CX1	GALT	-0.660955	-1.58113	0.00437642	0.0386035
ENSBTAG00000015254	507188	Q58D55	GLB1	-0.661238	-1.58144	0.00530823	0.0429402
ENSBTAG00000001983	787004	A4IFL2	SMAGP	-0.666697	-1.58743	0.00126558	0.0175779
ENSBTAG00000019761	281909	Q29444	MANBA	-0.66713	-1.58791	0.0040489	0.0369153
ENSBTAG00000016347				-0.668617	-1.58955	0.00200657	0.0238273
ENSBTAG00000006026	100034674	Q3ZBJ6	BEX3	-0.669097	-1.59008	0.00173191	0.0215752
ENSBTAG00000004856	525735	A5PJQ3	RNF130	-0.671337	-1.59255	2.51368e-06	0.000253843
ENSBTAG00000018002	524779	A7Z074	DTX3	-0.671956	-1.59323	0.000282935	0.00653841
ENSBTAG00000018705	535603		ADCY3	-0.672054	-1.59334	0.00410963	0.0373003
ENSBTAG00000011875	506908		CLIP2	-0.673636	-1.59509	0.00248384	0.0266931
ENSBTAG00000014390	521746	Q2KJ24	MTMR9	-0.673969	-1.59546	0.00136217	0.0185246
ENSBTAG00000015278	613421	Q5E963	ARPC5L	-0.674069	-1.59557	0.00167714	0.0210508
ENSBTAG00000019065	511767	Q3MHJ7	EEPD1	-0.674124	-1.59563	0.000939198	0.0144253
ENSBTAG00000047747	541196		NDFIP1	-0.674359	-1.59589	2.82086e-05	0.00130933
ENSBTAG00000008632	614731		BOLA2B	-0.67483	-1.59641	0.00675121	0.0499354
ENSBTAG00000001298	538785	Q08DL2	STAMBPL1	-0.676816	-1.59861	0.00175984	0.0217867
ENSBTAG00000005843	540139	A2VE52	REXO2	-0.677802	-1.5997	0.00228342	0.0256917
ENSBTAG00000005843	540139	V6F7X8	REXO2	-0.677802	-1.5997	0.00228342	0.0256917
ENSBTAG00000006574	101906089		ARL8A	-0.677863	-1.59977	0.00117277	0.0167456
ENSBTAG00000051269				-0.67955	-1.60164	0.000553925	0.0101628
ENSBTAG00000012880	100848156	E1BGR3	DNLZ	-0.681006	-1.60326	0.0062074	0.0475206
ENSBTAG00000005311	767843	Q2T9X1	POLR3H	-0.681037	-1.60329	0.00425576	0.0379917
ENSBTAG00000021978	616294	A6QLQ6	PARVB	-0.681941	-1.6043	0.00420393	0.0377566
ENSBTAG00000021222	100135053	A7E347	ZNF771	-0.682367	-1.60477	0.00620501	0.0475206
ENSBTAG00000021222	100135053	F1N3Y9	ZNF771	-0.682367	-1.60477	0.00620501	0.0475206
ENSBTAG00000021837	539036	Q08DC7	RGS19	-0.684418	-1.60705	0.00143508	0.019086
ENSBTAG00000023562	785418	F1MX91	KCNK6	-0.685157	-1.60788	0.000234092	0.00569227
ENSBTAG00000007660	538455	Q32KV8	ZNF414	-0.686943	-1.60987	0.00280643	0.0290185
ENSBTAG00000020161	540134	F1N1V7	KLHL22	-0.687483	-1.61047	6.70164e-05	0.0025042
ENSBTAG00000003484	517857	Q32P66	CZIB	-0.688958	-1.61212	0.00172223	0.0214844
ENSBTAG00000046840	782581	G3N1E0	DEXI	-0.692767	-1.61638	0.000330324	0.00726449
ENSBTAG00000000312	510225	Q32L53	GRINA	-0.693155	-1.61682	0.00125584	0.0175021
ENSBTAG00000038221	614453	A5D7J8	EFNA2	-0.696524	-1.6206	0.00511642	0.0420213
ENSBTAG00000010279	507294	Q17QM8	DUSP14	-0.700208	-1.62474	0.00588531	0.0457896
ENSBTAG00000014995	537311	A6QQY1	THAP8	-0.701983	-1.62674	0.0039995	0.0366638
ENSBTAG00000046862	539555	Q0VBZ9	MARCKSL1	-0.702435	-1.62725	0.00146155	0.0193207
ENSBTAG00000017007	538465	Q0VCE3	TRIB3	-0.704294	-1.62935	0.00412285	0.0373642
ENSBTAG00000050473	615789		PRR16	-0.704431	-1.6295	0.00281087	0.0290207
ENSBTAG00000031752	507083	Q2KI29	TMEM256	-0.70536	-1.63055	1.21717e-05	0.000767958
ENSBTAG00000008191	540716	Q0P5C9	SLC39A7	-0.706142	-1.63144	0.00367697	0.0346073
ENSBTAG00000011242	513051	Q2KJ70	MUTYH	-0.708937	-1.6346	0.000532777	0.00992
ENSBTAG00000015004	530447	Q5E951	TBCB	-0.709956	-1.63575	0.00160313	0.0204208
ENSBTAG00000006374	520891	Q5E950	NHP2	-0.710808	-1.63672	0.00417334	0.0375599
ENSBTAG00000001987	533720	A6H709	SWAP70	-0.711406	-1.6374	0.00236265	0.0261853
ENSBTAG00000009451	531476	E1BCY2	JDP2	-0.713502	-1.63978	0.00642398	0.0484535
ENSBTAG00000006951	614876	Q1LZ94	LMO2	-0.714582	-1.64101	0.000447688	0.00888397
ENSBTAG00000011572	615997		TSPYL5	-0.716598	-1.6433	0.000131016	0.00392374
ENSBTAG00000008705	100138286		CABLES1	-0.717037	-1.6438	0.000727893	0.0121822
ENSBTAG00000039695	539829	Q08DC3	PPP1R18	-0.719874	-1.64704	1.54361e-06	0.00018131
ENSBTAG00000054103	533304	Q0VCC1	PQLC1	-0.720105	-1.6473	0.0049638	0.0414507
ENSBTAG00000037508	537712	E1BPV4	EBF1	-0.720355	-1.64759	0.00142095	0.0189911
ENSBTAG00000046129	282028	Q3ZBE4	RAB34	-0.720843	-1.64815	0.00652132	0.0490062
ENSBTAG00000027625	282068	O19116	SFRP1	-0.721253	-1.64861	0.00167628	0.0210508
ENSBTAG00000006688	530047	Q32PG2	RPS6KL1	-0.721581	-1.64899	0.00480022	0.0406472
ENSBTAG00000050012	107131530		LOC107131530	-0.721874	-1.64932	0.0051716	0.0422343
ENSBTAG00000034796	535455	Q32L30	TEX264	-0.723345	-1.65101	0.00111436	0.01621
ENSBTAG00000016335	504950	F1N420	NPM3	-0.725054	-1.65296	0.00124686	0.0174518
ENSBTAG00000015604	540045		ZNF385A	-0.726636	-1.65478	0.00532497	0.0429834
ENSBTAG00000002170				-0.728583	-1.65701	0.00102825	0.0153128
ENSBTAG00000023169	100297905		NINL	-0.728762	-1.65722	4.24177e-07	6.84227e-05
ENSBTAG00000014136	508039	A5PKK9	FAAP20	-0.730468	-1.65918	4.41026e-07	6.97591e-05
ENSBTAG00000015009	511903	Q2M2U3	LAMTOR4	-0.730675	-1.65942	0.00142849	0.0190284
ENSBTAG00000019543	617277	Q3SZ32	ELOB	-0.731449	-1.66031	0.000224581	0.00549077
ENSBTAG00000009580	614672	Q3ZCL8	SH3BGRL3	-0.733498	-1.66267	0.00631453	0.04798
ENSBTAG00000000046	526046		SURF2	-0.734485	-1.6638	0.00130387	0.0179111
ENSBTAG00000013629	509739	Q3SZ26	WRB	-0.736029	-1.66559	0.00124831	0.017457
ENSBTAG00000047827	516214	Q2KIS1	RENBP	-0.736326	-1.66593	0.00118163	0.0168426
ENSBTAG00000018419	788151	A5PKE5	ADCY4	-0.736648	-1.6663	7.36196e-08	1.89933e-05
ENSBTAG00000008695	530616	F1MVI6	TCF3	-0.739578	-1.66969	9.95511e-05	0.00329419
ENSBTAG00000001415	100125940	A1A4I5	THOC6	-0.743289	-1.67399	0.000208041	0.00529594
ENSBTAG00000011879	100125390	A6QQY5	B4GALT2	-0.746565	-1.67779	0.00478756	0.0406472
ENSBTAG00000001565	514610	Q3T0U1	MESD	-0.748042	-1.67951	0.00165946	0.0208772
ENSBTAG00000019804	513526	Q3ZBQ4	SNRNP25	-0.749419	-1.68112	0.0052902	0.042837
ENSBTAG00000015498	532015	A5PKE6	ELOVL4	-0.752668	-1.68491	0.00462607	0.0398772
ENSBTAG00000007444	540879		MAP3K7CL	-0.754657	-1.68723	0.0040331	0.0368935
ENSBTAG00000006125	504282	Q0VCE7	PLK3	-0.761901	-1.69572	0.00615986	0.0472044
ENSBTAG00000007142	537938	A0A140T860	CPPED1	-0.762494	-1.69642	0.000151861	0.00432539
ENSBTAG00000007142	537938	Q58DC0	CPPED1	-0.762494	-1.69642	0.000151861	0.00432539
ENSBTAG00000017925	510646	A1L504	LMF2	-0.765688	-1.70018	0.00631961	0.04798
ENSBTAG00000001119	616514	E1B7F0	ANKRD13B	-0.767422	-1.70223	0.00496281	0.0414507
ENSBTAG00000013650	512930	Q29RN7	PQLC2	-0.768446	-1.70343	0.00207362	0.0242522
ENSBTAG00000013650	512930	F1MII2	PQLC2	-0.768446	-1.70343	0.00207362	0.0242522
ENSBTAG00000020252	787986		NLGN2	-0.769939	-1.7052	0.000867288	0.0136126
ENSBTAG00000014048	615129	Q2KIJ1	SHLD1	-0.770421	-1.70577	2.07034e-05	0.00106571
ENSBTAG00000021862	511053		SLC27A3	-0.773561	-1.70948	2.02467e-05	0.0010618
ENSBTAG00000022027	615999	A0A0F7RQ40	DDT	-0.775577	-1.71188	0.00505977	0.0418446
ENSBTAG00000022027	615999	A5PK65	DDT	-0.775577	-1.71188	0.00505977	0.0418446
ENSBTAG00000009434	516498	F1MET1	PAQR6	-0.775988	-1.71236	0.00574513	0.0452829
ENSBTAG00000020504	615387	Q08DQ3	CDK2AP1	-0.778039	-1.7148	0.00390239	0.036001
ENSBTAG00000012981	504468	Q0V8R6	HEXA	-0.78034	-1.71754	0.0013583	0.0185246
ENSBTAG00000004328	511215	A5D799	CHST10	-0.780492	-1.71772	0.00139904	0.0188384
ENSBTAG00000031441	505584	E1BN53	FXYD5	-0.780815	-1.7181	3.63549e-05	0.00158367
ENSBTAG00000003721	506932	A4IFE8	CHST1	-0.781349	-1.71874	1.13442e-05	0.000733413
ENSBTAG00000014269	282346	O18824	SCARB1	-0.782412	-1.72	5.32003e-06	0.000439881
ENSBTAG00000014269	282346	A4IFC6	SCARB1	-0.782412	-1.72	5.32003e-06	0.000439881
ENSBTAG00000010458	613822		LOC613822	-0.784037	-1.72194	0.00107099	0.0158118
ENSBTAG00000001767				-0.78445	-1.72244	0.00413726	0.037426
ENSBTAG00000007369	512907	Q3T0C8	PDLIM2	-0.78543	-1.72361	0.00176984	0.0218607
ENSBTAG00000020758	505427	A7E2Y8	MAP3K12	-0.787081	-1.72558	0.000194396	0.00508361
ENSBTAG00000008412	618295	A5PJG3	BCL7C	-0.787925	-1.72659	0.00416936	0.0375599
ENSBTAG00000007066	539972	A7YWG7	TMTC4	-0.788003	-1.72668	0.00254659	0.0271348
ENSBTAG00000051907	281111	O46521	CYBA	-0.790828	-1.73007	0.000646662	0.0113284
ENSBTAG00000001173	407770		PLXNA2	-0.791561	-1.73095	0.00159461	0.0203378
ENSBTAG00000023452	616609	Q56JY9	B9D2	-0.792217	-1.73173	0.000247506	0.00595171
ENSBTAG00000023452	616609	F1MT24	B9D2	-0.792217	-1.73173	0.000247506	0.00595171
ENSBTAG00000015267	535442	A6QPY4	SGSH	-0.793368	-1.73312	0.000121478	0.00375472
ENSBTAG00000015267	535442	E1BFX4	SGSH	-0.793368	-1.73312	0.000121478	0.00375472
ENSBTAG00000021850	516941		NCKIPSD	-0.795102	-1.7352	0.00624233	0.0477072
ENSBTAG00000014371	100616099		CHPF2	-0.797754	-1.73839	0.00386252	0.035775
ENSBTAG00000004356	783785	A6H7I1	ROBO4	-0.79837	-1.73913	0.00394269	0.03627
ENSBTAG00000038770	513767	A4IFV5	LOC513767	-0.799064	-1.73997	0.000426358	0.00868277
ENSBTAG00000000342	514996	F1MET0	PLOD3	-0.800342	-1.74151	0.00632188	0.04798
ENSBTAG00000016411	510037	A7MB42	RNF122	-0.800474	-1.74167	3.2043e-05	0.00145235
ENSBTAG00000000390	513004	Q08DH2	TPST1	-0.805283	-1.74749	0.000611284	0.010908
ENSBTAG00000019674	522965	E1BAL0	CLIP3	-0.810032	-1.75325	0.0015641	0.0200649
ENSBTAG00000003043	281203	P63212	GNG2	-0.812075	-1.75573	0.000475184	0.00923831
ENSBTAG00000013530	540386	Q3SX44	DDAH2	-0.812196	-1.75588	0.00636666	0.0481617
ENSBTAG00000012265	280958	P80012	VWF	-0.812512	-1.75627	0.000702113	0.0118907
ENSBTAG00000054517				-0.813269	-1.75719	0.00207017	0.0242373
ENSBTAG00000014944	538783	Q95125	TBXA2R	-0.813922	-1.75798	0.00245316	0.0265561
ENSBTAG00000024539	504407	Q5E9X6	SPSB1	-0.819332	-1.76459	0.00607729	0.0469025
ENSBTAG00000024539	504407	F1MMF8	SPSB1	-0.819332	-1.76459	0.00607729	0.0469025
ENSBTAG00000000656	511224	G3XCF6	NFATC1	-0.820664	-1.76622	3.19439e-10	4.33692e-07
ENSBTAG00000004851	504364		NCKAP5L	-0.821021	-1.76666	0.00116274	0.0166379
ENSBTAG00000000944	788450		LPCAT1	-0.822265	-1.76818	0.000435794	0.00875457
ENSBTAG00000007390	510698	F1MUP9	VAT1	-0.826432	-1.77329	0.00501668	0.0416272
ENSBTAG00000053413				-0.826831	-1.77378	0.00377274	0.035244
ENSBTAG00000009506	533357	Q58DH9	NAGA	-0.826846	-1.7738	0.000445277	0.00886589
ENSBTAG00000009506	533357	Q1RMM9	NAGA	-0.826846	-1.7738	0.000445277	0.00886589
ENSBTAG00000002174	540025	Q0VCJ7	RERG	-0.828256	-1.77554	0.00587974	0.045785
ENSBTAG00000016711	414346	P30404	PPIF	-0.82885	-1.77627	0.000175778	0.00472412
ENSBTAG00000011411	512027	A6QQA3	SIT1	-0.829465	-1.77703	0.00576894	0.0454046
ENSBTAG00000008609	540614	Q0VCP4	SEPTIN8	-0.830598	-1.77842	0.00519877	0.0423751
ENSBTAG00000045550	514741	Q32KU6	TSPAN6	-0.832237	-1.78044	9.49362e-05	0.00323192
ENSBTAG00000019436	614946	A5D7H1	SLC39A13	-0.833759	-1.78232	0.00585549	0.0457104
ENSBTAG00000021065	514370	Q58CT4	MFSD13A	-0.836863	-1.78616	0.000111717	0.00353415
ENSBTAG00000002082	613548	P12624	MARCKS	-0.840427	-1.79058	0.00202947	0.0239926
ENSBTAG00000007336	767892	Q1XF11	HCST	-0.840865	-1.79112	0.00464075	0.0399404
ENSBTAG00000007550	507252		OLFM2	-0.841299	-1.79166	0.00149555	0.0194657
ENSBTAG00000025809	768306	Q17QP1	ABHD8	-0.841692	-1.79215	0.000117779	0.00367596
ENSBTAG00000021294	505917	A6QLN9	VWA1	-0.842002	-1.79254	0.00657434	0.0492618
ENSBTAG00000018123	535185	Q5EA62	FBLN5	-0.842337	-1.79295	0.00404817	0.0369153
ENSBTAG00000018123	535185	Q2KJ89	FBLN5	-0.842337	-1.79295	0.00404817	0.0369153
ENSBTAG00000011446	614707		SEMA7A	-0.84362	-1.79455	0.00153855	0.0198307
ENSBTAG00000002233	782388	A1L523	CPNE2	-0.843652	-1.79459	0.00387558	0.0358552
ENSBTAG00000034506	107131494	Q3ZBL0	LOC107131494	-0.844362	-1.79547	0.00422549	0.0378251
ENSBTAG00000002115	513202		C13H20orf96	-0.844534	-1.79568	0.0026874	0.0281022
ENSBTAG00000050008				-0.845005	-1.79627	0.000115498	0.0036256
ENSBTAG00000009902	317748	Q5E962	AKR1B1	-0.845822	-1.79729	1.42666e-05	0.000836196
ENSBTAG00000008552				-0.847031	-1.7988	7.31832e-05	0.00267933
ENSBTAG00000009856	515444	A4IFL7	ACAP3	-0.848307	-1.80039	0.00603429	0.046637
ENSBTAG00000030650	280946	P00586	TST	-0.850102	-1.80263	2.4291e-05	0.00118013
ENSBTAG00000009768	509678	Q08E48	IFIT3	-0.850403	-1.803	0.00113815	0.0164387
ENSBTAG00000017958	528398		AHI1	-0.850555	-1.80319	0.000330852	0.00726449
ENSBTAG00000034885	614348	A6QLX3	RGCC	-0.856255	-1.81033	0.00559648	0.0444553
ENSBTAG00000014204	505679	Q0VCM0	S100A16	-0.857944	-1.81245	0.00492148	0.0412877
ENSBTAG00000007429	613889		SPNS2	-0.859257	-1.8141	0.00274592	0.0285856
ENSBTAG00000053854	515122		ABHD14A	-0.859636	-1.81458	0.00236696	0.0262024
ENSBTAG00000010667	512082	Q1RMT9	PIK3IP1	-0.861076	-1.81639	0.00119019	0.0169239
ENSBTAG00000038434	514473		ATRX	-0.863638	-1.81962	0.00439728	0.0387169
ENSBTAG00000037456	522105	E1BE19	AHDC1	-0.863711	-1.81971	0.00255671	0.0271767
ENSBTAG00000019053	613821		MAP9	-0.865548	-1.82203	0.00138092	0.0186839
ENSBTAG00000002028	541171	A4FV51	DIPK1A	-0.8664	-1.82311	0.00174781	0.0217203
ENSBTAG00000008028	508266	Q17QN0	CHN1	-0.866846	-1.82367	5.03578e-08	1.49169e-05
ENSBTAG00000008028	508266	A7Z037	CHN1	-0.866846	-1.82367	5.03578e-08	1.49169e-05
ENSBTAG00000005015	511755	A6QP55	SFXN3	-0.867197	-1.82412	0.00474599	0.0404614
ENSBTAG00000007753	789523		KIFC2	-0.875343	-1.83444	0.00286436	0.0293547
ENSBTAG00000017388	614073	Q32LJ0	SVBP	-0.875583	-1.83475	0.000982891	0.0148448
ENSBTAG00000007818	404083	Q7YRR5	POFUT2	-0.875701	-1.8349	0.000803343	0.0129842
ENSBTAG00000040334	538945		MEX3D	-0.876999	-1.83655	0.00308628	0.0308477
ENSBTAG00000003014	507664	Q5EA32	TRPV2	-0.878296	-1.8382	1.83626e-05	0.000981933
ENSBTAG00000052956				-0.878858	-1.83892	0.00528535	0.0428189
ENSBTAG00000000704	515687	A3KMY8	GUSB	-0.882554	-1.84364	0.000205941	0.00525069
ENSBTAG00000007149	516993		NYNRIN	-0.882655	-1.84377	0.0035927	0.0340106
ENSBTAG00000014550	512192	Q5E9E7	GLT8D1	-0.886997	-1.84932	0.00128203	0.0177157
ENSBTAG00000026111	616148	A5PJU8	LBH	-0.887281	-1.84969	0.00346367	0.0332724
ENSBTAG00000018043	510960	Q2KIW4	LCAT	-0.889829	-1.85296	0.00152221	0.0196667
ENSBTAG00000002804	527165	F1N759	PDGFRB	-0.889927	-1.85308	0.000282244	0.0065317
ENSBTAG00000038322	510613		LOC510613	-0.893581	-1.85778	7.08182e-06	0.000539145
ENSBTAG00000019951	514598	Q0P5H1	PCYOX1L	-0.89415	-1.85852	0.0022786	0.0256585
ENSBTAG00000018289	515742	E1BF09	TMEM150A	-0.894667	-1.85918	0.00365092	0.0344617
ENSBTAG00000000736	407179	A1A3Z1	LRP8	-0.895049	-1.85967	0.00124985	0.0174637
ENSBTAG00000019090	541100	E1B7G7	PLEKHH3	-0.895491	-1.86024	0.00304703	0.0306056
ENSBTAG00000054889				-0.896957	-1.86213	0.0010357	0.0153957
ENSBTAG00000046548	404124	Q704X4	ST6GALNAC4	-0.900694	-1.86696	0.000109974	0.00349942
ENSBTAG00000046548	404124	Q0VC72	ST6GALNAC4	-0.900694	-1.86696	0.000109974	0.00349942
ENSBTAG00000006086	519276		MMP28	-0.903627	-1.87076	0.000986801	0.0148448
ENSBTAG00000025401	514894	E1BD53	DOK3	-0.904161	-1.87146	0.00179159	0.0220882
ENSBTAG00000020035	539640	Q3ZBP4	RCAN1	-0.905033	-1.87259	0.0017543	0.0217346
ENSBTAG00000052904	539904		MEX3B	-0.905389	-1.87305	0.00422889	0.0378347
ENSBTAG00000018007	281945	Q9TTR7	NR2F2	-0.905863	-1.87367	0.00186442	0.0227359
ENSBTAG00000018007	281945	A4IFS2	NR2F2	-0.905863	-1.87367	0.00186442	0.0227359
ENSBTAG00000047694	527852	G3N097	SERF2	-0.907165	-1.87536	0.000854923	0.0134658
ENSBTAG00000018578	613599	E1BFC8	LOXL3	-0.908285	-1.87681	0.000153591	0.00435942
ENSBTAG00000021660	540640	A2VE53	IKBIP	-0.909162	-1.87795	0.00285125	0.0292707
ENSBTAG00000007338	282390	Q95J80	TYROBP	-0.909163	-1.87796	0.00409298	0.0371906
ENSBTAG00000007338	282390	Q95J79	TYROBP	-0.909163	-1.87796	0.00409298	0.0371906
ENSBTAG00000009191	615007	Q32L57	TUSC3	-0.917983	-1.88947	2.35623e-05	0.00116326
ENSBTAG00000019382	539467		PKDCC	-0.919766	-1.89181	0.000841185	0.0134096
ENSBTAG00000005304	505916		SRM	-0.919825	-1.89189	0.00119347	0.0169521
ENSBTAG00000011931	404156	Q9XSK2	CD63	-0.922242	-1.89506	0.00352597	0.0335832
ENSBTAG00000006288	100336454		VSTM4	-0.925959	-1.89995	0.000328286	0.0072374
ENSBTAG00000002394	614057	A5PKD4	TMEM44	-0.930034	-1.90532	0.00331132	0.0322849
ENSBTAG00000019960	507280	Q3T110	TM4SF18	-0.932187	-1.90817	0.00294309	0.0299306
ENSBTAG00000011374	539123	A6QR17	S1PR3	-0.932716	-1.90887	0.00219941	0.0251282
ENSBTAG00000018753	534678	A6QQX9	TMEM163	-0.932836	-1.90903	0.000440062	0.00880772
ENSBTAG00000003727	510489	A4IF79	SH3KBP1	-0.932941	-1.90916	4.69203e-05	0.0019063
ENSBTAG00000054697				-0.934027	-1.9106	0.000270662	0.0063723
ENSBTAG00000009216	616570		HVCN1	-0.942569	-1.92195	0.00290637	0.0296355
ENSBTAG00000008462	539374	E1BFN0	FAM43A	-0.943779	-1.92356	0.000205075	0.0052368
ENSBTAG00000054250				-0.946233	-1.92683	0.000499986	0.00957201
ENSBTAG00000007375	280858	A0A0F7RPX0	MIF	-0.950087	-1.93199	0.00295912	0.0299577
ENSBTAG00000007375	280858	P80177	MIF	-0.950087	-1.93199	0.00295912	0.0299577
ENSBTAG00000011741	613849	A7YY40	COL13A1	-0.952749	-1.93556	0.00324724	0.0318316
ENSBTAG00000015978	327662	P46193	ANXA1	-0.954376	-1.93774	0.00243741	0.0265154
ENSBTAG00000002326	786492	A6QLZ0	LGALS3	-0.955273	-1.93895	0.00526605	0.0427263
ENSBTAG00000005434	524990	Q3ZC85	PLVAP	-0.95809	-1.94274	0.0011642	0.0166379
ENSBTAG00000021358	510393	Q2KJG7	BLNK	-0.959634	-1.94482	0.00213477	0.024649
ENSBTAG00000016043	513340	E1BB14	GNB3	-0.959804	-1.94505	0.000559837	0.0102137
ENSBTAG00000009124	511751	Q5BIR8	FEZ1	-0.966366	-1.95391	0.00662277	0.0494492
ENSBTAG00000006862	617311	F1MZE3	MEIS3	-0.970233	-1.95916	0.000901196	0.0139844
ENSBTAG00000012035	526306	Q0VCR8	EXOC3L1	-0.975339	-1.9661	0.006109	0.0469914
ENSBTAG00000018663	535664	Q2YDG0	GPRC5C	-0.975628	-1.9665	0.000634345	0.0111962
ENSBTAG00000013392	522159	Q0V8L6	PLD2	-0.978729	-1.97073	0.000108205	0.00347021
ENSBTAG00000009545	504618		PPEF1	-0.981736	-1.97484	0.000445457	0.00886589
ENSBTAG00000021282	407209	Q29S03	SGCE	-0.981916	-1.97509	0.00212205	0.0245717
ENSBTAG00000037988	518176	Q2HJ70	ZSCAN31	-0.985542	-1.98006	0.000998008	0.0149858
ENSBTAG00000048054	100299558		UAP1L1	-0.989807	-1.98592	0.00450233	0.0391838
ENSBTAG00000003016	614077	Q58D75	PTPN7	-0.996006	-1.99447	0.00114337	0.0164702
ENSBTAG00000005431	540474	Q17QE2	LMCD1	-0.996226	-1.99477	0.00667069	0.049626
ENSBTAG00000006657	526847		ZDHHC8	-0.998388	-1.99777	0.00550704	0.0439162
ENSBTAG00000054695				-0.999096	-1.99875	7.5639e-05	0.00272635
ENSBTAG00000008900	281139	Q28153	CELA1	-1.00142	-2.00197	0.000901275	0.0139844
ENSBTAG00000034295	515155	E5RX12	LAG3	-1.00503	-2.00698	0.000359498	0.00768627
ENSBTAG00000010968	538144	Q2TBK5	TMED1	-1.00512	-2.00711	0.000504245	0.0096223
ENSBTAG00000007619	617640		PUSL1	-1.0058	-2.00806	0.000556661	0.0101786
ENSBTAG00000021338	514557	E1BLL9	OAF	-1.00703	-2.00977	0.000828496	0.0132891
ENSBTAG00000003986	538485	Q32LB3	CXXC5	-1.00785	-2.01092	3.02626e-08	9.86078e-06
ENSBTAG00000004553	535277	A6QR15	TPM4	-1.00947	-2.01317	0.0022645	0.025566
ENSBTAG00000023377	618056	E1BIF7	SH3BP5	-1.01162	-2.01617	0.00125951	0.0175234
ENSBTAG00000052989	616913		FZD8	-1.01304	-2.01816	0.00665733	0.0496163
ENSBTAG00000019461	510973	Q08DC8	NUMBL	-1.01804	-2.02517	0.00334556	0.032444
ENSBTAG00000002738	540305	A2VDV6	S1PR2	-1.01825	-2.02546	0.000112657	0.00355698
ENSBTAG00000003191	507342	Q3MHK9	FSCN1	-1.02209	-2.03085	0.000681394	0.011661
ENSBTAG00000037565	788142	A5PJD2	LOC788142	-1.02499	-2.03495	0.000555403	0.010167
ENSBTAG00000033299	532494	Q09TE3	IGFALS	-1.02508	-2.03508	0.00537336	0.0431526
ENSBTAG00000038330	516108		LOC516108	-1.02636	-2.03688	0.00314951	0.0312305
ENSBTAG00000002278	281154	P98133	FBN1	-1.02808	-2.0393	0.00582385	0.0456338
ENSBTAG00000002562	508703	Q2KHX3	PRAF2	-1.02812	-2.03936	4.07202e-05	0.00173215
ENSBTAG00000008711	504851	A6H6W7	BOK	-1.02843	-2.0398	0.00140254	0.0188384
ENSBTAG00000000917	510360		BMP1	-1.03324	-2.04662	0.00357342	0.0339069
ENSBTAG00000001204	784675	A2VE02	JCAD	-1.03887	-2.05461	0.000448787	0.00888413
ENSBTAG00000006162	535992		RAB11FIP5	-1.03936	-2.05531	0.000292626	0.00667712
ENSBTAG00000016124	520488	A7MBI0	PACSIN1	-1.04008	-2.05635	0.00295502	0.0299577
ENSBTAG00000046110	100336481		CLCF1	-1.04101	-2.05766	0.00451881	0.0392746
ENSBTAG00000017747	510355	Q1RMW0	PLSCR3	-1.04189	-2.05892	9.92671e-08	2.31037e-05
ENSBTAG00000000524	512805	A0A140T831	CSTB	-1.04231	-2.05952	0.000757123	0.0124471
ENSBTAG00000000524	512805	P25417	CSTB	-1.04231	-2.05952	0.000757123	0.0124471
ENSBTAG00000004421	511245	A3KMX1	CHST14	-1.04359	-2.06135	0.000516715	0.00970972
ENSBTAG00000013702	539503		ZNF296	-1.04435	-2.06244	0.00125153	0.0174721
ENSBTAG00000015751	529059	A2VDR0	MEOX1	-1.04797	-2.06762	0.00601847	0.0465368
ENSBTAG00000008864	613753	Q2LGB2	LY96	-1.04833	-2.06814	0.000149419	0.00428581
ENSBTAG00000006440	541098		IGDCC4	-1.0504	-2.07111	0.000274983	0.00644609
ENSBTAG00000017733	280740	P00921	CA2	-1.06161	-2.08727	0.00287134	0.0293843
ENSBTAG00000012442	281105	P07688	CTSB	-1.06403	-2.09076	0.000985564	0.0148448
ENSBTAG00000000381	539534	F1ME98	S1PR4	-1.06718	-2.09533	0.00675757	0.0499354
ENSBTAG00000014713	510102	Q0P5D6	RARRES1	-1.07056	-2.10025	0.00178898	0.0220804
ENSBTAG00000009199	527935	E1BKE4	GLIS2	-1.07376	-2.10492	0.00111219	0.0161929
ENSBTAG00000009851	536815		ROBO1	-1.07471	-2.1063	0.00159307	0.0203378
ENSBTAG00000003514	614788	F1MVT6	HSF4	-1.0776	-2.11052	0.0020535	0.0241383
ENSBTAG00000000460	614406	A6QP06	SYTL2	-1.07843	-2.11174	0.00417512	0.0375599
ENSBTAG00000016593	540105	E1B718	FMNL3	-1.07974	-2.11365	2.64687e-08	9.05171e-06
ENSBTAG00000052744	613483		C18H16orf74	-1.08016	-2.11426	0.0014606	0.0193207
ENSBTAG00000006082	282218	P56541	DNASE2	-1.08575	-2.12248	2.00346e-09	1.63202e-06
ENSBTAG00000006082	282218	F1MZ33	DNASE2	-1.08575	-2.12248	2.00346e-09	1.63202e-06
ENSBTAG00000008240	618078		GALNT15	-1.08827	-2.12619	0.000636527	0.0112111
ENSBTAG00000015707	515548	F1MNL2	TREML2	-1.08934	-2.12777	0.00241511	0.026409
ENSBTAG00000053003	286809	Q9N2J2	GPX4	-1.09271	-2.13275	0.000341417	0.00742294
ENSBTAG00000008160	785489		MBOAT2	-1.09311	-2.13333	0.000341714	0.00742294
ENSBTAG00000009111				-1.09432	-2.13513	1.52714e-05	0.000866902
ENSBTAG00000011861	511761	Q32LB8	CFAP161	-1.09537	-2.13667	0.00100781	0.0150874
ENSBTAG00000030425	538690	Q5E981	ID3	-1.10248	-2.14723	0.000178817	0.00476806
ENSBTAG00000013227	520631	Q3MHQ4	SNAI2	-1.10364	-2.14896	0.00330972	0.0322849
ENSBTAG00000053401				-1.10679	-2.15366	0.00111886	0.0162463
ENSBTAG00000002052	281409	O77588	PLOD1	-1.10862	-2.1564	0.000798579	0.01292
ENSBTAG00000001740	515224	A5PK97	HAPLN3	-1.10889	-2.1568	0.00334482	0.032444
ENSBTAG00000001829	518062	A6QPJ4	SLC17A9	-1.11103	-2.16	0.000122293	0.00376636
ENSBTAG00000047265	617154		PPP1R14B	-1.11126	-2.16034	0.000318241	0.00708304
ENSBTAG00000047958	100125760	A6QNX2	DPP7	-1.11187	-2.16125	0.000495912	0.00955316
ENSBTAG00000054188	787512	A5D7T8	CMTM3	-1.11475	-2.16558	1.81876e-05	0.000977931
ENSBTAG00000014217	539542	A7YWK1	HHEX	-1.1153	-2.16641	1.26289e-05	0.000776962
ENSBTAG00000002680	506723		TMEM132E	-1.11874	-2.17157	0.00560565	0.0445064
ENSBTAG00000052352				-1.11959	-2.17285	0.00259676	0.0274539
ENSBTAG00000010875	286872	O02786	MSX1	-1.12031	-2.17393	0.00400124	0.0366638
ENSBTAG00000040338	511087	E1BNH9	OBSL1	-1.12266	-2.17748	0.00075179	0.0124095
ENSBTAG00000001961	514739		MAP1B	-1.12298	-2.17796	0.00454937	0.0394037
ENSBTAG00000017040	510977	Q1RMM2	LY6E	-1.12423	-2.17985	3.20729e-06	0.000303797
ENSBTAG00000008688	538609	G3X6Q3	HEYL	-1.12456	-2.18036	0.0021205	0.0245712
ENSBTAG00000008688	538609	Q2NL18	HEYL	-1.12456	-2.18036	0.0021205	0.0245712
ENSBTAG00000017382	539976	A4FUY3	P3H1	-1.12576	-2.18217	1.38733e-05	0.000822647
ENSBTAG00000018013	535273	Q58DR6	EMP3	-1.12617	-2.18278	4.45276e-05	0.00183833
ENSBTAG00000013881	538913	A4IFL1	GJA4	-1.12723	-2.18439	3.48052e-05	0.00152843
ENSBTAG00000003434	505233	Q5E9R6	CERS4	-1.13201	-2.19164	0.00119791	0.0169707
ENSBTAG00000000394	534774		BACE2	-1.13487	-2.19599	0.00152977	0.0197488
ENSBTAG00000019927	516287	Q3MHW9	CYB5R1	-1.13558	-2.19707	1.72151e-07	3.50586e-05
ENSBTAG00000005313	540907	F1ML02	EPHB3	-1.13753	-2.20004	0.000129773	0.00390704
ENSBTAG00000011121	511699	Q4F894	CLCN4	-1.13885	-2.20206	7.41256e-05	0.00269566
ENSBTAG00000019497	522946	A6QPM5	ILDR2	-1.13905	-2.20236	0.00230992	0.0259004
ENSBTAG00000020318	518157	A6H7B4	DBNDD1	-1.13968	-2.20333	0.000130483	0.00391496
ENSBTAG00000007592	540425	Q08DD4	RARG	-1.14113	-2.20554	0.000382425	0.00798777
ENSBTAG00000006519	783432	E1BHL8	TNFRSF25	-1.1421	-2.20702	4.23432e-05	0.00178257
ENSBTAG00000018016	614673	Q3SZ17	NUPR1	-1.14255	-2.2077	0.00401162	0.0367383
ENSBTAG00000011888	516188	E1BGG3	CCDC24	-1.14351	-2.20917	0.00671379	0.0498319
ENSBTAG00000047330	281760	P55052	FABP5	-1.14379	-2.20961	0.000217821	0.00542621
ENSBTAG00000020590	538507		FZD2	-1.14567	-2.21249	0.000197698	0.00510911
ENSBTAG00000001359	538799		B3GNT7	-1.14914	-2.21781	0.00230753	0.0259004
ENSBTAG00000009615	282689	P04272	ANXA2	-1.1501	-2.2193	0.000495406	0.00955316
ENSBTAG00000011307	508794	Q08DF4	DNM1	-1.15099	-2.22066	8.4673e-06	0.000598218
ENSBTAG00000008556	101907028		POU2F2	-1.15232	-2.22271	0.00640939	0.0483882
ENSBTAG00000012186	540124	Q2YDK6	DKKL1	-1.15469	-2.22636	0.00287732	0.0294086
ENSBTAG00000008299	534581	A6QNP0	IL20RB	-1.15516	-2.2271	9.31725e-05	0.003189
ENSBTAG00000053317	613682	A0JNL3	YPEL4	-1.16259	-2.23859	0.000708375	0.0119843
ENSBTAG00000008880	514810	Q0VD36	POGLUT2	-1.16312	-2.23941	0.000314696	0.00703295
ENSBTAG00000015145	337886	Q862H7	S100A11	-1.16386	-2.24055	0.00200391	0.0238273
ENSBTAG00000013337	617564	Q148L6	DHDH	-1.16406	-2.24087	0.00220255	0.0251465
ENSBTAG00000015426	515410	Q3T005	PDLIM4	-1.16408	-2.2409	0.000751364	0.0124095
ENSBTAG00000018799	100139799	G3N266	GPSM1	-1.16612	-2.24407	8.82192e-05	0.0030495
ENSBTAG00000011338	100125763	A2VDV5	NREP	-1.1678	-2.24669	0.000522343	0.00979287
ENSBTAG00000011079	516719	Q2KIB2	C18H19orf48	-1.16985	-2.24988	0.00127688	0.0176756
ENSBTAG00000001474	616955	P35722	NRGN	-1.17175	-2.25284	0.00517589	0.0422473
ENSBTAG00000010899	282093	P16368	TIMP2	-1.17221	-2.25357	0.00264889	0.0278603
ENSBTAG00000009198	784390	E1BKE5	ASB9	-1.17271	-2.25434	0.00352256	0.0335832
ENSBTAG00000009198	784390	E4NKF7	ASB9	-1.17271	-2.25434	0.00352256	0.0335832
ENSBTAG00000006839	112441489		JOSD2	-1.17335	-2.25535	0.00354505	0.0336769
ENSBTAG00000008320	615408	Q0VC68	SEPTIN5	-1.1757	-2.25903	0.0065607	0.049234
ENSBTAG00000021842	282229	Q28110	FCGR2B	-1.17709	-2.2612	5.78194e-05	0.00223221
ENSBTAG00000021842	282229	G3N1P1	FCGR2B	-1.17709	-2.2612	5.78194e-05	0.00223221
ENSBTAG00000002923	100124525	A6QNL7	CX3CR1	-1.17711	-2.26123	0.00631941	0.04798
ENSBTAG00000039935	617852		KCNC3	-1.17976	-2.26539	0.00416094	0.0375599
ENSBTAG00000018106	615729	G5E5K9	SPATA18	-1.18083	-2.26707	0.00226341	0.025566
ENSBTAG00000054628	617469	Q08DR1	PMEPA1	-1.18431	-2.27254	2.17449e-05	0.00110709
ENSBTAG00000013185	507549		TIMD4	-1.1846	-2.27301	0.00341536	0.0329983
ENSBTAG00000043953	784460		SPIB	-1.18475	-2.27324	0.00513333	0.0420455
ENSBTAG00000009719	537067	Q2HJ63	CALHM2	-1.18512	-2.27382	5.2129e-06	0.000435531
ENSBTAG00000019964	504526		GAS6	-1.18572	-2.27478	0.00322629	0.03176
ENSBTAG00000003707	534491	A6QLK6	GRAP	-1.18577	-2.27485	1.26855e-05	0.000776962
ENSBTAG00000014207	513140	E1BMV7	ADAMTS10	-1.18587	-2.27501	8.79613e-08	2.07691e-05
ENSBTAG00000019754	510203	A4FV37	CAVIN3	-1.18798	-2.27833	0.00582957	0.0456393
ENSBTAG00000013343	286861	O46415	FTL	-1.188	-2.27837	0.000652169	0.011376
ENSBTAG00000007554	512913	Q6IED8	IFI6	-1.1882	-2.27868	0.00164424	0.020782
ENSBTAG00000012351	533445		ARNT2	-1.19039	-2.28215	0.00583414	0.0456531
ENSBTAG00000020350	539140	F1MP34	DUSP2	-1.19048	-2.28229	6.38146e-07	9.20059e-05
ENSBTAG00000030646	614912	A7YWL3	KCTD17	-1.1929	-2.28612	6.68063e-07	9.54744e-05
ENSBTAG00000030646	614912	F1MWW3	KCTD17	-1.1929	-2.28612	6.68063e-07	9.54744e-05
ENSBTAG00000003396	532376	F1N054	MAFB	-1.1936	-2.28723	0.00148333	0.0194034
ENSBTAG00000001116	507327	F1MJQ4	P4HA2	-1.1938	-2.28754	0.00500118	0.0415827
ENSBTAG00000001116	507327	G3N2F2	P4HA2	-1.1938	-2.28754	0.00500118	0.0415827
ENSBTAG00000017242	523867	A2VE15	FADS6	-1.19667	-2.29211	0.00444052	0.038916
ENSBTAG00000008465	505649	Q5E9H2	ACCS	-1.20033	-2.29792	0.000552795	0.0101535
ENSBTAG00000008465	505649	Q0V8M2	ACCS	-1.20033	-2.29792	0.000552795	0.0101535
ENSBTAG00000017528	526694	E1BH01	SNAI3	-1.20719	-2.30888	0.00518337	0.0422872
ENSBTAG00000008997	615844	Q1RMV1	ENG	-1.20871	-2.31131	0.000494879	0.00955316
ENSBTAG00000007016	505637	Q3SWX1	CNPY4	-1.20922	-2.31213	0.000166693	0.00457199
ENSBTAG00000004275	506627	A6QL81	DKK3	-1.21098	-2.31494	0.000498017	0.00955316
ENSBTAG00000008739	100140500		SAMD11	-1.21518	-2.32169	0.000524858	0.00981757
ENSBTAG00000050654				-1.21622	-2.32338	0.000277446	0.00645835
ENSBTAG00000008733	512562	E1BDS1	MAGED1	-1.21667	-2.3241	7.39038e-05	0.0026936
ENSBTAG00000012205	513710		CPT1C	-1.21839	-2.32687	2.72233e-07	4.76905e-05
ENSBTAG00000015984	523277		CADM4	-1.22125	-2.33149	0.00051393	0.00970972
ENSBTAG00000049698	100335365		STPG4	-1.22674	-2.34038	0.00477298	0.0405853
ENSBTAG00000012796	540173	E1BJ55	ZNF428	-1.22703	-2.34085	7.70796e-08	1.9027e-05
ENSBTAG00000009558				-1.228	-2.34242	0.00509166	0.0420017
ENSBTAG00000013869	520462	E1BB46	SH3BP4	-1.22817	-2.34269	8.62904e-05	0.00300859
ENSBTAG00000040490	509875	D3JEN6	CCDC3	-1.23034	-2.34622	0.00411443	0.0373231
ENSBTAG00000039292	282135	Q28838	ADRA2A	-1.23075	-2.34689	0.00194416	0.023393
ENSBTAG00000051898	616885	E1BEB9	FGF7	-1.23425	-2.35259	0.00151551	0.0196582
ENSBTAG00000049704				-1.23432	-2.35271	0.00543774	0.0435126
ENSBTAG00000000517	526872	A6QQ90	ANKRD29	-1.23996	-2.36192	0.000101292	0.00330713
ENSBTAG00000012073	767861	A6QNZ8	VOPP1	-1.24288	-2.3667	0.000911613	0.0141001
ENSBTAG00000003506	504616	A0JNK9	STEAP2	-1.24446	-2.36929	0.00580536	0.045551
ENSBTAG00000012370	282660	P07507	MGP	-1.24615	-2.37208	0.000338006	0.00737492
ENSBTAG00000052822	100296588		C3H1orf162	-1.24893	-2.37665	0.00296047	0.0299577
ENSBTAG00000013548	524115		GABRE	-1.25182	-2.38141	0.00237803	0.0262354
ENSBTAG00000000807	539132	A2VDW4	TMED3	-1.25268	-2.38284	0.000790998	0.0128356
ENSBTAG00000011662	519439	Q0VC26	SOX18	-1.25426	-2.38546	0.00224319	0.0255388
ENSBTAG00000050007				-1.25494	-2.38657	0.00131369	0.0180157
ENSBTAG00000000244	537808	E1BFN9	NRXN2	-1.2663	-2.40545	0.00175239	0.0217286
ENSBTAG00000001568	535494	Q08E11	PPIC	-1.26635	-2.40552	0.00206354	0.0241865
ENSBTAG00000019734	508656		CD276	-1.26778	-2.4079	0.000492641	0.00953219
ENSBTAG00000037686	514742	Q5EA25	SRPX2	-1.2683	-2.40877	0.00160839	0.0204398
ENSBTAG00000001060	281736	P25930	CXCR4	-1.27139	-2.41393	0.000645018	0.0113197
ENSBTAG00000043959	613787		PDGFC	-1.27415	-2.41856	0.0028478	0.0292537
ENSBTAG00000015050	100297361		HCN2	-1.27646	-2.42244	0.00142077	0.0189911
ENSBTAG00000025126				-1.28142	-2.43079	0.000193504	0.00507659
ENSBTAG00000022155	534482	Q58D84	FSTL1	-1.29125	-2.44739	0.00140259	0.0188384
ENSBTAG00000019150	613932	Q2KJJ8	PLD3	-1.29235	-2.44927	8.31838e-05	0.00294615
ENSBTAG00000039477	540358	G3MYT4	TPBG	-1.29801	-2.45889	0.00290085	0.029612
ENSBTAG00000013923	281437	Q28120	QPCT	-1.29829	-2.45938	0.00137181	0.0185936
ENSBTAG00000038929	617710	Q0IIA9	BCAS4	-1.30318	-2.46772	3.04733e-06	0.000295314
ENSBTAG00000004386	518795	F1MSN0	SOCS1	-1.30597	-2.47249	0.000563833	0.010264
ENSBTAG00000009150	282866	Q9GLX9	SPON1	-1.30674	-2.47382	0.00442842	0.0388518
ENSBTAG00000003923	317756	Q862A9	GPBAR1	-1.30919	-2.47803	0.000162355	0.00450612
ENSBTAG00000011327	505318	Q0VCP3	OLFML3	-1.31394	-2.48619	2.43386e-05	0.00118013
ENSBTAG00000005049	532587	Q08DU6	BLK	-1.32261	-2.50118	1.0246e-06	0.000132482
ENSBTAG00000049665	614717	Q17QZ8	B3GNT9	-1.32416	-2.50387	6.51168e-05	0.00245575
ENSBTAG00000012322	616365	A6QLG8	INKA1	-1.32789	-2.51035	0.00218532	0.0250023
ENSBTAG00000015511	515925	A4IFP3	FADS3	-1.33112	-2.51599	0.00010026	0.00329419
ENSBTAG00000014585	520278	E1BQ27	PTGIR	-1.33346	-2.52007	5.15223e-05	0.00204732
ENSBTAG00000021025	511799	A6QLY3	P3H2	-1.33555	-2.52372	0.00352773	0.0335832
ENSBTAG00000007446	281350	P13600	NGF	-1.33784	-2.52773	0.000412847	0.00847117
ENSBTAG00000051461	100297762	G3N1H4	SERTM1	-1.34129	-2.53377	1.06899e-05	0.000705098
ENSBTAG00000005115	526609	Q3T0K0	SLC31A2	-1.34177	-2.53462	0.000526522	0.00983727
ENSBTAG00000034033	532944	Q0P5D5	LHFPL6	-1.34237	-2.53567	0.00479334	0.0406472
ENSBTAG00000034220	616369		CDKN2A	-1.34325	-2.53722	0.00672446	0.0498884
ENSBTAG00000039886	509184		LOC509184	-1.34613	-2.5423	0.0023867	0.0262553
ENSBTAG00000039688	507695		RFLNA	-1.34682	-2.54351	0.000716773	0.0120887
ENSBTAG00000008228	504789	E1BI44	BEND6	-1.34688	-2.54361	8.5552e-05	0.00299745
ENSBTAG00000015074	286858	B1H0W7	PTGDS	-1.34755	-2.5448	0.000182419	0.00484035
ENSBTAG00000015074	286858	O02853	PTGDS	-1.34755	-2.5448	0.000182419	0.00484035
ENSBTAG00000018633	512653	Q1RMH4	RABAC1	-1.35265	-2.55381	0.000280785	0.00650719
ENSBTAG00000049114	617744		ADM5	-1.36009	-2.56701	2.53628e-05	0.00121266
ENSBTAG00000003454	614441	Q1LZG3	RGS20	-1.36011	-2.56704	0.000149122	0.00428483
ENSBTAG00000004936	524354		TMIGD2	-1.36104	-2.5687	0.00509918	0.0420213
ENSBTAG00000015505	521822	A4FV48	FADS2	-1.36211	-2.57061	3.39079e-05	0.00150525
ENSBTAG00000012263	523797	A3KMY6	ASAP3	-1.36897	-2.58286	0.00036856	0.00781448
ENSBTAG00000049989				-1.3736	-2.59117	0.00313876	0.0311855
ENSBTAG00000016761	521681	E1BPJ7	NOX1	-1.37811	-2.59928	0.00224773	0.0255548
ENSBTAG00000008097	493729	A4D7S0	WNT2	-1.38095	-2.6044	0.00375942	0.03518
ENSBTAG00000015089	326598	P11116	LGALS1	-1.3822	-2.60666	0.000201038	0.00514986
ENSBTAG00000003607	534672		FAM20C	-1.38252	-2.60723	0.000166329	0.00457199
ENSBTAG00000014149	526639		LCN2	-1.3829	-2.60793	0.00392265	0.0361469
ENSBTAG00000007187	538493		INF2	-1.38993	-2.62066	1.67292e-08	6.81379e-06
ENSBTAG00000014176	508364	Q29RP3	REM1	-1.38999	-2.62077	0.000197879	0.00510911
ENSBTAG00000006143	513105	E1BNX4	CREB3L1	-1.39141	-2.62336	0.000419962	0.00857396
ENSBTAG00000021515	514466	Q2KIP1	ZDHHC19	-1.39256	-2.62543	0.00502618	0.0416725
ENSBTAG00000042240	112442124		LOC112442124	-1.39392	-2.62791	0.0037429	0.0350657
ENSBTAG00000032152	614844		TMPRSS6	-1.39496	-2.62981	4.38986e-05	0.00182448
ENSBTAG00000000405	445422	Q6B4J2	VKORC1	-1.39772	-2.63485	0.000143335	0.00420002
ENSBTAG00000019961	614308	E1BLX8	ATP4B	-1.40085	-2.64058	0.00546811	0.0436818
ENSBTAG00000027181	100336873		LAMA3	-1.40216	-2.64298	0.00025138	0.00600511
ENSBTAG00000006780	539259		NAPSA	-1.40225	-2.64313	0.00287314	0.0293843
ENSBTAG00000047062	100301323		LRP3	-1.40378	-2.64594	0.00130299	0.0179111
ENSBTAG00000012558	525276	F1MXQ0	ADAMTS12	-1.40759	-2.65294	0.00310873	0.0310149
ENSBTAG00000039529	615438	A6QPA3	BTBD19	-1.41068	-2.65862	0.00037145	0.00782879
ENSBTAG00000006073	534549		PODNL1	-1.41448	-2.66564	7.1221e-05	0.00263712
ENSBTAG00000049203	510874	A6QP19	FBXO17	-1.41842	-2.67293	0.0029137	0.0296873
ENSBTAG00000049203	510874	F1N2I3	FBXO17	-1.41842	-2.67293	0.0029137	0.0296873
ENSBTAG00000006282	528475	Q2KJA4	POU2AF1	-1.42124	-2.67816	0.00413198	0.037399
ENSBTAG00000006282	528475	V6F9A7	POU2AF1	-1.42124	-2.67816	0.00413198	0.037399
ENSBTAG00000003826	618204	Q17QN4	SCN1B	-1.42271	-2.68089	2.75049e-06	0.000273238
ENSBTAG00000050726	614141		LOC614141	-1.42298	-2.68139	0.00462377	0.0398772
ENSBTAG00000017716	527886	E1BD66	BEGAIN	-1.42688	-2.68864	0.000634991	0.0111962
ENSBTAG00000052084				-1.42907	-2.69274	0.00382999	0.0356124
ENSBTAG00000031279	787736		SELENOM	-1.43008	-2.69462	0.000798157	0.01292
ENSBTAG00000008507	618605		SPHK1	-1.43836	-2.71012	0.000247684	0.00595171
ENSBTAG00000037404	530084	F1MJL8	LRFN4	-1.43902	-2.71136	0.00529655	0.0428671
ENSBTAG00000009998	526331	A6QLD9	GALNT16	-1.4401	-2.71339	0.00181354	0.0222868
ENSBTAG00000015745	614335	Q2KJ58	RAB3IL1	-1.44039	-2.71394	0.00195657	0.0234904
ENSBTAG00000039340	538100	Q08E08	SCN4B	-1.44711	-2.72662	0.000469611	0.00916275
ENSBTAG00000039340	538100	V6F7R8	SCN4B	-1.44711	-2.72662	0.000469611	0.00916275
ENSBTAG00000001882	281674	P40293	CD79A	-1.44892	-2.73004	0.000785666	0.0127618
ENSBTAG00000020003	517316	E1BPK1	KLHL14	-1.45064	-2.73329	0.00139465	0.018825
ENSBTAG00000013222	534043		CD109	-1.45173	-2.73535	0.00168717	0.0211442
ENSBTAG00000005499	654401	Q32KZ7	ZPBP	-1.45526	-2.74207	0.00213407	0.024649
ENSBTAG00000003505	280760	P21793	DCN	-1.46535	-2.7613	0.000583068	0.0105314
ENSBTAG00000019700	338471	Q29RK2	PC	-1.46719	-2.76482	6.41216e-05	0.00242383
ENSBTAG00000001097	509422	A6QPJ6	FKBP7	-1.46745	-2.76532	0.00032567	0.0071992
ENSBTAG00000003398	539813	E1BCM0	KCNG1	-1.46813	-2.76663	0.00307038	0.0307453
ENSBTAG00000021177	510214	E1BFV4	ADAMTS14	-1.4697	-2.76965	1.67034e-05	0.000922479
ENSBTAG00000006877	282886	F1N797	MMP16	-1.46998	-2.77018	0.00266001	0.0279052
ENSBTAG00000011802	511422	E1BI98	COL6A1	-1.47048	-2.77114	0.000548846	0.0100923
ENSBTAG00000010981	100337259		CIB2	-1.47889	-2.78735	0.00138187	0.0186839
ENSBTAG00000006276	511774	A3KMW5	C1QTNF1	-1.48334	-2.79594	0.000854335	0.0134658
ENSBTAG00000003196	536409	Q0VC88	PAPSS2	-1.48655	-2.80217	2.29115e-05	0.00114151
ENSBTAG00000048832	112442062		LOC112442062	-1.48713	-2.80331	0.00159502	0.0203378
ENSBTAG00000011613	505687	Q2KJ75	PLS3	-1.48945	-2.80782	0.000349218	0.00751581
ENSBTAG00000011613	505687	A7E3Q8	PLS3	-1.48945	-2.80782	0.000349218	0.00751581
ENSBTAG00000021457	535222	Q0IIG2	EFEMP2	-1.49133	-2.81148	4.54661e-05	0.00186583
ENSBTAG00000010793	515235	A5PKA3	CCDC80	-1.49891	-2.82629	0.000196856	0.00510911
ENSBTAG00000005681	540985	B8YB77	ME1	-1.50223	-2.83281	0.003511	0.0335294
ENSBTAG00000006735	524215	A0JNJ1	STAC	-1.50405	-2.83638	0.00273418	0.028498
ENSBTAG00000006156	616757		BST1	-1.5043	-2.83687	0.00295603	0.0299577
ENSBTAG00000001662	510183	A5D7E1	EHD3	-1.50499	-2.83822	3.89119e-06	0.000352196
ENSBTAG00000001694	788224	F1N5L4	TYRO3	-1.50639	-2.84097	0.000984303	0.0148448
ENSBTAG00000015996	518114	G3X745	GPC1	-1.50722	-2.84262	0.00123705	0.0173592
ENSBTAG00000020647	528446	Q5E9J3	RASL11B	-1.50856	-2.84526	0.000244281	0.00588731
ENSBTAG00000006367	281103	O18739	CCN2	-1.50931	-2.84674	0.00199377	0.0237619
ENSBTAG00000011398	538641	E1BPD0	PRR7	-1.51094	-2.84996	0.00120462	0.0170276
ENSBTAG00000021957	281905	Q28019	LTBP2	-1.51291	-2.85386	3.92599e-07	6.46084e-05
ENSBTAG00000031184	510972	Q08DQ5	CDKN1C	-1.51439	-2.85678	0.00190238	0.0229242
ENSBTAG00000014150	616015	Q2NKS9	C11H9orf16	-1.51586	-2.8597	2.37529e-05	0.00116729
ENSBTAG00000007622	282883	F1MMR6	CTSD	-1.51798	-2.86389	4.04508e-06	0.000362102
ENSBTAG00000004270	407106		FCER2	-1.51914	-2.8662	0.00114863	0.0165216
ENSBTAG00000038733	508559	A6H7H9	EFS	-1.5194	-2.86672	9.89093e-05	0.00329419
ENSBTAG00000005934	512271		TTYH3	-1.52372	-2.87531	4.78971e-05	0.00192047
ENSBTAG00000018223	286869	P30922	CHI3L1	-1.52889	-2.88564	0.000116213	0.00364104
ENSBTAG00000021444	540060	A4IFM6	TWIST2	-1.52945	-2.88675	0.000831359	0.0133112
ENSBTAG00000005658	281134	F1MZ42	ECE2	-1.53375	-2.89538	0.00302994	0.0305091
ENSBTAG00000005658	281134	G3MWJ5	ECE2	-1.53375	-2.89538	0.00302994	0.0305091
ENSBTAG00000005658	281134	F1N476	ECE2	-1.53375	-2.89538	0.00302994	0.0305091
ENSBTAG00000021654	614840	A8E4Q5	GAS2	-1.53431	-2.89651	2.25514e-06	0.000238577
ENSBTAG00000002266	507597	Q29RY9	NPL	-1.5434	-2.91481	0.000762784	0.0125023
ENSBTAG00000048312				-1.54804	-2.92419	0.00583788	0.0456604
ENSBTAG00000019269	282194	Q1JQB0	COL6A2	-1.5516	-2.93142	0.000275653	0.00645249
ENSBTAG00000019269	282194	F1MKG2	COL6A2	-1.5516	-2.93142	0.000275653	0.00645249
ENSBTAG00000007827	541233	E1BPL6	RCOR2	-1.55414	-2.93659	0.000948398	0.014517
ENSBTAG00000004261	513844	Q2HJ62	SPON2	-1.5561	-2.94057	0.000728669	0.0121822
ENSBTAG00000008852	504258		SIGLEC10	-1.55716	-2.94274	0.000629387	0.0111456
ENSBTAG00000006232	100140069		WDR86	-1.5578	-2.94404	0.00626509	0.0477683
ENSBTAG00000050125				-1.56097	-2.95051	0.000543125	0.0100096
ENSBTAG00000000459	497030	Q5NDF2	POMGNT2	-1.56257	-2.9538	0.000101861	0.00331904
ENSBTAG00000050503				-1.5675	-2.96391	0.000286169	0.00658513
ENSBTAG00000019980	530095		DGKI	-1.56914	-2.96728	0.00597189	0.0462424
ENSBTAG00000007439	509726		TENM4	-1.58638	-3.00294	5.15363e-06	0.000435041
ENSBTAG00000010657	506672		ADGRB2	-1.58679	-3.00381	0.000377111	0.00792647
ENSBTAG00000001818	100271851		MEF2B	-1.58875	-3.00789	0.000353699	0.00758219
ENSBTAG00000013909	512018	E1BB93	BOC	-1.59649	-3.02406	4.17895e-05	0.00176382
ENSBTAG00000012280	510803		PGLYRP2	-1.60203	-3.03571	0.000211164	0.00532553
ENSBTAG00000011913	515784	F1ME65	CKAP4	-1.60372	-3.03927	0.000203329	0.00520038
ENSBTAG00000004014	511854	E1BEB4	FBLN2	-1.60538	-3.04277	0.000365342	0.00779077
ENSBTAG00000009086	281903	Q95L39	LOXL1	-1.60855	-3.04944	0.000781129	0.0127262
ENSBTAG00000024493	281482	O77769	DHRS3	-1.61962	-3.07295	0.000157742	0.00445363
ENSBTAG00000030521	782019	E1B8J9	IER5L	-1.62069	-3.07523	0.000922078	0.0142052
ENSBTAG00000018463	280955	P48616	VIM	-1.62127	-3.07646	2.66896e-06	0.000266765
ENSBTAG00000015936	538990	Q5E9L2	BRINP1	-1.625	-3.08442	0.000397718	0.00826481
ENSBTAG00000019940	520039	E1BM01	RASGRF1	-1.62609	-3.08675	0.0057484	0.0452867
ENSBTAG00000001082	789769	E1BA40	SH2D5	-1.62716	-3.08904	0.000739851	0.0122871
ENSBTAG00000002367	535210	M5FHS9	HCFC1R1	-1.63176	-3.0989	5.90799e-05	0.00226478
ENSBTAG00000002367	535210	Q2M2S6	HCFC1R1	-1.63176	-3.0989	5.90799e-05	0.00226478
ENSBTAG00000049321				-1.63268	-3.10088	0.00661895	0.0494492
ENSBTAG00000021302	281069	Q27972	CHAD	-1.63296	-3.1015	0.00146962	0.0193696
ENSBTAG00000021302	281069	F1MYE4	CHAD	-1.63296	-3.1015	0.00146962	0.0193696
ENSBTAG00000008366	536456		STAC2	-1.63392	-3.10355	0.000209466	0.00531132
ENSBTAG00000011543	613842	A4FV85	PDCD1	-1.63882	-3.11412	1.42327e-08	6.19416e-06
ENSBTAG00000021035	513038	A0A140T8A8	CTSK	-1.64694	-3.13169	4.32975e-05	0.00180901
ENSBTAG00000021035	513038	Q5E968	CTSK	-1.64694	-3.13169	4.32975e-05	0.00180901
ENSBTAG00000007917	515677		TSHZ2	-1.6481	-3.13421	0.00085802	0.0134931
ENSBTAG00000006676	507975	Q5E9H1	FIBIN	-1.64814	-3.1343	0.002973	0.0300658
ENSBTAG00000046584				-1.64838	-3.13482	0.00345744	0.0332657
ENSBTAG00000003604	507654	A6QLD8	ADAMTSL4	-1.65444	-3.14802	0.000291841	0.00667712
ENSBTAG00000046544	100126273	A6QQF2	SLC7A10	-1.65541	-3.15013	5.21151e-06	0.000435531
ENSBTAG00000006538	286767	P58073	PTHLH	-1.65984	-3.15982	1.64692e-05	0.000912643
ENSBTAG00000034385	540410	Q0VD40	GPR162	-1.66027	-3.16075	6.13751e-07	8.92789e-05
ENSBTAG00000054130				-1.6667	-3.17487	0.00179568	0.0220961
ENSBTAG00000038139	516122	A7MB73	CERCAM	-1.67875	-3.2015	0.000628854	0.0111456
ENSBTAG00000019627	614712	Q3SX33	THY1	-1.68025	-3.20484	1.05585e-09	9.55659e-07
ENSBTAG00000003598				-1.68366	-3.21241	7.99168e-06	0.000578669
ENSBTAG00000048906	527701		AHNAK2	-1.68413	-3.21348	0.00217586	0.024929
ENSBTAG00000014803	537837	A3KN58	CPZ	-1.68731	-3.22055	0.000177931	0.00475222
ENSBTAG00000020539	540002		CHPF	-1.68844	-3.22309	0.0002191	0.00544143
ENSBTAG00000017427	616777	E1BKM3	FAM180A	-1.69411	-3.23576	0.0034169	0.0329983
ENSBTAG00000015017	520552	Q5E9W5	GAL3ST4	-1.69551	-3.23891	0.000515569	0.00970972
ENSBTAG00000020267	511308		WNT9A	-1.70337	-3.25662	0.000504385	0.0096223
ENSBTAG00000014707	281871	O02741	ISG15	-1.70594	-3.26242	0.00231723	0.0259415
ENSBTAG00000009705	281386	Q95121	SERPINF1	-1.71049	-3.27272	0.000728035	0.0121822
ENSBTAG00000020342	281342	Q3SX06	MYOC	-1.71594	-3.28511	0.00538261	0.0431962
ENSBTAG00000020528	504471	Q2HJB6	PCOLCE	-1.71756	-3.28879	2.72351e-05	0.00127504
ENSBTAG00000010050				-1.73159	-3.32093	0.00017358	0.00470358
ENSBTAG00000045806	618180	G3MZT6	FFAR1	-1.73762	-3.33485	0.00205226	0.0241383
ENSBTAG00000026489	618516		TNFRSF13C	-1.73866	-3.33725	0.000136054	0.00404488
ENSBTAG00000008197	281144	F1MEQ7	EPOR	-1.74573	-3.35365	0.00136039	0.0185246
ENSBTAG00000002559	508591	A7MBE4	MIOX	-1.74596	-3.35417	0.000353219	0.00758188
ENSBTAG00000008869	618005		GPC2	-1.76132	-3.39008	0.00195048	0.0234518
ENSBTAG00000034281	101907024		MGAT4D	-1.76238	-3.39258	0.00511588	0.0420213
ENSBTAG00000004459	509461	Q1LZG9	TMEM45A	-1.76377	-3.39584	9.83127e-05	0.00328893
ENSBTAG00000044204	509801	F1MMQ7	CD79B	-1.76545	-3.39979	0.00404908	0.0369153
ENSBTAG00000022829	510913		LOC510913	-1.77027	-3.41118	0.00657601	0.0492618
ENSBTAG00000015739	529049		MRC2	-1.77605	-3.42488	1.62337e-05	0.00090575
ENSBTAG00000051104	507586	Q24JZ6	CGREF1	-1.78086	-3.43632	0.000295463	0.00671364
ENSBTAG00000014319	506315	A7E382	DNM3	-1.7892	-3.45622	0.000963818	0.0146479
ENSBTAG00000012621	529030		RTN4RL2	-1.79003	-3.45821	0.00540703	0.0433307
ENSBTAG00000011447	615144		FAM171A2	-1.79114	-3.46089	0.000154233	0.00436245
ENSBTAG00000000442	281444	G1K122	RBP4	-1.79135	-3.46138	0.00013131	0.00392533
ENSBTAG00000000442	281444	Q32L14	RBP4	-1.79135	-3.46138	0.00013131	0.00392533
ENSBTAG00000013929	505165	Q2KI93	RRAD	-1.79421	-3.46826	0.00198973	0.0237485
ENSBTAG00000009835	282411	F1MR37	CACNA1G	-1.79807	-3.47755	0.000124477	0.00381293
ENSBTAG00000005710	281941	P31836	NCAM1	-1.79962	-3.48128	0.00293337	0.0298504
ENSBTAG00000005710	281941	Q5EA96	NCAM1	-1.79962	-3.48128	0.00293337	0.0298504
ENSBTAG00000010522	101905453		LOC101905453	-1.80582	-3.49628	2.00798e-05	0.00105871
ENSBTAG00000008495	784163	E1BME2	AP3B2	-1.80641	-3.49771	0.00484901	0.0409115
ENSBTAG00000050808	768228	Q0IIL7	CPLX1	-1.82501	-3.5431	0.000890817	0.0139015
ENSBTAG00000045998	538665	G3MYI7	MAGEL2	-1.8273	-3.54872	0.000416237	0.00851926
ENSBTAG00000000707	539163		CCN4	-1.82901	-3.55293	0.000166344	0.00457199
ENSBTAG00000019203	282343	P35466	S100A4	-1.83116	-3.55824	7.51643e-08	1.89933e-05
ENSBTAG00000001085	521099		FAM20A	-1.83625	-3.57082	9.77536e-05	0.00327696
ENSBTAG00000003212	353114	Q3ZBS9	NNAT	-1.84355	-3.58892	0.00305931	0.0306856
ENSBTAG00000009507	506148	Q1RMU7	PHETA2	-1.85797	-3.62496	1.5469e-06	0.00018131
ENSBTAG00000009886	509687	E1BJK5	KDELR3	-1.86195	-3.635	9.67415e-05	0.00326148
ENSBTAG00000003054	787068	F1MC23	INSRR	-1.86278	-3.63707	1.5844e-05	0.000893185
ENSBTAG00000053153				-1.86387	-3.63983	3.7567e-05	0.00163211
ENSBTAG00000012004	538957	A6QP91	TGFB3	-1.87458	-3.66695	4.77356e-05	0.00192027
ENSBTAG00000031238	528041	F1MDF0	SHCBP1L	-1.87679	-3.67257	0.000199025	0.00513056
ENSBTAG00000031238	528041	Q2KIP9	SHCBP1L	-1.87679	-3.67257	0.000199025	0.00513056
ENSBTAG00000052314				-1.87706	-3.67325	0.00319324	0.0315298
ENSBTAG00000007657	541156		SCARA3	-1.88283	-3.68799	1.60967e-06	0.00018732
ENSBTAG00000051879	618510		SHISA8	-1.88312	-3.68872	0.00610232	0.0469878
ENSBTAG00000031217	515421	Q148H2	MYL6B	-1.891	-3.70893	1.27739e-05	0.000777154
ENSBTAG00000052677	104976009		LOC104976009	-1.90122	-3.73528	0.00215952	0.0248291
ENSBTAG00000039556	528410	A6H710	WIPI1	-1.90134	-3.73561	0.000573937	0.0103895
ENSBTAG00000023632	614765	Q08DG4	FBXL8	-1.90204	-3.7374	1.8369e-06	0.000206919
ENSBTAG00000017284	100336895		RHBDL1	-1.90774	-3.75222	0.00084786	0.0134135
ENSBTAG00000033197	615376	A6QLI0	EPDR1	-1.9079	-3.75262	0.000223479	0.00548331
ENSBTAG00000021467	404186	Q05718	IGFBP6	-1.91039	-3.75911	4.76749e-05	0.00192027
ENSBTAG00000021960	511575	Q2NL01	GPX8	-1.91281	-3.76541	2.91297e-05	0.00134442
ENSBTAG00000007383	538792	A7Z030	ZNF521	-1.92403	-3.79481	2.75104e-05	0.00128424
ENSBTAG00000007383	538792	F1N5E2	ZNF521	-1.92403	-3.79481	2.75104e-05	0.00128424
ENSBTAG00000002942	516135		SLC2A10	-1.9249	-3.79711	0.00015177	0.00432539
ENSBTAG00000015520	282470	Q27981	SLC11A1	-1.93847	-3.83299	0.00254424	0.0271274
ENSBTAG00000008380	523755		ITGA11	-1.93945	-3.8356	0.00273344	0.028498
ENSBTAG00000021217	287013		COL11A1	-1.94035	-3.83798	0.00307503	0.030773
ENSBTAG00000013755	282564	Q8SQB9	ITGB5	-1.95278	-3.8712	0.000742669	0.0123213
ENSBTAG00000024947	616168	Q2T9N2	TCAM1	-1.95599	-3.87982	2.23712e-05	0.0011319
ENSBTAG00000024947	616168	F1MD13	TCAM1	-1.95599	-3.87982	2.23712e-05	0.0011319
ENSBTAG00000000828	539360	E1BJ18	CAPN6	-1.95821	-3.88581	0.000213771	0.00537134
ENSBTAG00000014912	281168	P13605	FMOD	-1.9691	-3.91525	0.00010305	0.00335109
ENSBTAG00000027766	614671	A5PJL8	C1QTNF5	-1.97012	-3.91801	9.58698e-06	0.000648096
ENSBTAG00000024086	618247	E1BDI2	TMEM35B	-1.97979	-3.94436	2.40578e-05	0.0011735
ENSBTAG00000006187	286766	P55918	MFAP4	-1.98624	-3.96202	0.000145739	0.00423047
ENSBTAG00000012247	522392	Q148M6	MXRA8	-1.99889	-3.99693	0.000129286	0.00390704
ENSBTAG00000003595	614187	Q17QP0	FAM216B	-2.00132	-4.00365	0.00161817	0.0205229
ENSBTAG00000005576	522611	A5D7L1	CLEC11A	-2.01155	-4.03217	9.92083e-05	0.00329419
ENSBTAG00000026194	789913	E1B9T4	AMZ1	-2.01191	-4.03315	0.00176178	0.0217942
ENSBTAG00000000540	768085	Q08DF2	RNF112	-2.01699	-4.0474	5.12418e-05	0.00204115
ENSBTAG00000001966	515017	Q5BIP2	PDGFRL	-2.02143	-4.05987	2.19285e-05	0.00111296
ENSBTAG00000016072	533455		SHC2	-2.02809	-4.07865	0.000137401	0.00407708
ENSBTAG00000007235	523720	A5PKI5	NTNG2	-2.02864	-4.08019	8.5187e-06	0.000598218
ENSBTAG00000004750	527903	Q3MHE5	VSTM2L	-2.02896	-4.08112	5.037e-06	0.000429648
ENSBTAG00000003045	530147	Q1RMX1	BAMBI	-2.03644	-4.10232	4.55419e-07	7.13431e-05
ENSBTAG00000014824	281915	Q9GLE4	MMP14	-2.04886	-4.13779	4.27313e-06	0.00037429
ENSBTAG00000015794	522383		NES	-2.05036	-4.14208	0.000158277	0.00445363
ENSBTAG00000001221	782252	E1B732	NKX3-1	-2.06402	-4.1815	0.000174836	0.00471107
ENSBTAG00000022158	282096	Q8MKH7	TNNT3	-2.06409	-4.18171	5.40119e-05	0.00213066
ENSBTAG00000022158	282096	Q8MKI1	TNNT3	-2.06409	-4.18171	5.40119e-05	0.00213066
ENSBTAG00000022158	282096	Q8MKI2	TNNT3	-2.06409	-4.18171	5.40119e-05	0.00213066
ENSBTAG00000022158	282096	Q8MKH9	TNNT3	-2.06409	-4.18171	5.40119e-05	0.00213066
ENSBTAG00000022158	282096	Q8MKI0	TNNT3	-2.06409	-4.18171	5.40119e-05	0.00213066
ENSBTAG00000022158	282096	Q8MKH8	TNNT3	-2.06409	-4.18171	5.40119e-05	0.00213066
ENSBTAG00000007348	515911	Q0V8E7	STRA6	-2.07355	-4.20922	2.98821e-06	0.000293277
ENSBTAG00000007348	515911	F1N4Q6	STRA6	-2.07355	-4.20922	2.98821e-06	0.000293277
ENSBTAG00000021092	511839	Q2KJB6	ATP6V0D2	-2.07529	-4.2143	0.000160635	0.00448447
ENSBTAG00000025752	788823		P3H4	-2.089	-4.25453	3.07855e-06	0.000295314
ENSBTAG00000053930				-2.09751	-4.27971	0.00154323	0.0198597
ENSBTAG00000046339	787995	A4IFA5	VASN	-2.09763	-4.28005	2.21923e-06	0.000237866
ENSBTAG00000013867	516070	E1BBJ2	DLGAP3	-2.10338	-4.29714	7.39498e-06	0.000555203
ENSBTAG00000001728	537487		IGSF10	-2.10713	-4.30834	0.00110932	0.0161804
ENSBTAG00000009475	515731	A0JN47	PLXDC2	-2.11481	-4.33133	2.33416e-05	0.00115587
ENSBTAG00000002950	100297935		TMEM132D	-2.1161	-4.3352	0.00389665	0.0359962
ENSBTAG00000004770	517426		SCN4A	-2.11689	-4.33759	0.00215089	0.0247823
ENSBTAG00000032092	785475	A2VDQ6	CDH11	-2.12413	-4.35941	2.52025e-06	0.000253843
ENSBTAG00000047998	100848491		COL5A1	-2.13389	-4.38899	5.31842e-05	0.0021031
ENSBTAG00000001027	510850	Q2KJH6	SERPINH1	-2.13809	-4.4018	1.38472e-06	0.00016711
ENSBTAG00000039206	523379		SLFN14	-2.13873	-4.40373	0.00168965	0.0211568
ENSBTAG00000039954	616222		COPZ2	-2.14256	-4.41546	3.45559e-05	0.00152185
ENSBTAG00000008300	280794	B8Y9S9	FN1	-2.14811	-4.43246	4.45704e-05	0.00183833
ENSBTAG00000008300	280794	G5E5A9	FN1	-2.14811	-4.43246	4.45704e-05	0.00183833
ENSBTAG00000008300	280794	B8Y9T0	FN1	-2.14811	-4.43246	4.45704e-05	0.00183833
ENSBTAG00000053889	403090	Q28880	LAP	-2.15488	-4.45332	0.00049738	0.00955316
ENSBTAG00000001745	280847	Q05443	LUM	-2.15616	-4.45728	0.000690966	0.011763
ENSBTAG00000000042	539606	Q58DT4	PYCR1	-2.15731	-4.46081	5.43281e-06	0.00044478
ENSBTAG00000017442	514462	Q3SZU4	CDO1	-2.16089	-4.4719	2.28636e-05	0.00114151
ENSBTAG00000011810	512019	B2Z4B0	ANGPTL2	-2.16857	-4.49577	7.76155e-05	0.00277577
ENSBTAG00000005657	614606	A5D7T0	CAMK2N2	-2.17298	-4.50954	0.00431157	0.0383429
ENSBTAG00000037929	505890	Q3SZQ0	ADAMDEC1	-2.19389	-4.57537	0.00164994	0.0208125
ENSBTAG00000016906	539630	E1BN35	CYP27B1	-2.20617	-4.61449	0.000773029	0.0126194
ENSBTAG00000030885	530828		SSC5D	-2.21328	-4.63727	0.000524865	0.00981757
ENSBTAG00000031503	613541	Q3SZ44	NDUFA4L2	-2.21511	-4.64318	1.07398e-05	0.000705533
ENSBTAG00000021799	522073	Q2KJ39	RCN3	-2.21983	-4.6584	4.36657e-06	0.000380429
ENSBTAG00000011454	535310	Q2HJ89	FKBP10	-2.22019	-4.65954	1.09601e-06	0.00013842
ENSBTAG00000005805	524246	F1N3G0	EPHX4	-2.23223	-4.69859	0.000831747	0.0133112
ENSBTAG00000018941	534505		CPXM2	-2.24225	-4.73134	8.71721e-05	0.00302816
ENSBTAG00000008102	100139581		CRTAC1	-2.2549	-4.77301	1.58133e-05	0.000893185
ENSBTAG00000010732	527590	Q2TBM7	MMP23	-2.26063	-4.79201	1.2784e-05	0.000777154
ENSBTAG00000002027	617897	A7MBE3	FAM167B	-2.26533	-4.80766	2.57732e-05	0.00122086
ENSBTAG00000014784	514296	E1BNI8	NT5DC2	-2.27131	-4.8276	1.60081e-07	3.38707e-05
ENSBTAG00000019375	528108	E1B9M8	SCARF2	-2.27962	-4.85549	1.22918e-05	0.000767958
ENSBTAG00000027020	538590		COL5A2	-2.28665	-4.87922	1.38858e-05	0.000822647
ENSBTAG00000004206	615203	E1BH53	LRRC55	-2.2884	-4.88514	0.00116281	0.0166379
ENSBTAG00000031346	785299		ANKUB1	-2.298	-4.91775	7.11236e-07	9.97446e-05
ENSBTAG00000021971	540156		SNCAIP	-2.30814	-4.95245	0.000152188	0.00432713
ENSBTAG00000019179	617757	Q2YDP0	TSKS	-2.30977	-4.95803	0.00029182	0.00667712
ENSBTAG00000007331	533642	A7MB83	PLOD2	-2.34165	-5.06881	5.06388e-06	0.000429691
ENSBTAG00000016142	536960		CYB5R2	-2.346	-5.08414	0.000565004	0.010264
ENSBTAG00000013715	100335482		BRINP2	-2.34695	-5.08748	0.00667386	0.049626
ENSBTAG00000012994	280841	A5D7S7	LOX	-2.3528	-5.10816	0.000183248	0.00485444
ENSBTAG00000000604	509600	Q2TA04	GPNMB	-2.37281	-5.17947	1.50608e-05	0.000862998
ENSBTAG00000051056				-2.37373	-5.18279	0.00511427	0.0420213
ENSBTAG00000021466	510833	Q08E14	COL3A1	-2.38008	-5.20567	3.35372e-06	0.000315832
ENSBTAG00000034360	526395	Q32P76	SERF1A	-2.38616	-5.22764	1.74365e-05	0.000950083
ENSBTAG00000050733	510390		ATP6AP1L	-2.39623	-5.26425	0.00253934	0.0271107
ENSBTAG00000050253	540699	Q17QV5	TRPM3	-2.40217	-5.28599	0.000433707	0.00873418
ENSBTAG00000020600	512924	F1N7C7	RHOD	-2.4074	-5.30517	7.66186e-06	0.000562284
ENSBTAG00000054745				-2.41359	-5.32798	2.14438e-06	0.000231366
ENSBTAG00000048851	112443016		UBE2QL1	-2.42489	-5.3699	0.000171164	0.00467103
ENSBTAG00000012761	514819	F1MWK8	PTK7	-2.43298	-5.40009	1.37061e-05	0.000822647
ENSBTAG00000050493				-2.4424	-5.43545	0.000217073	0.00541585
ENSBTAG00000012444	407229	Q75PQ9	ADAM12	-2.45317	-5.47616	7.91668e-05	0.00280999
ENSBTAG00000001835	281193	P18246	GJA1	-2.45408	-5.47962	1.63705e-05	0.000910266
ENSBTAG00000018189	514170	A6QPZ0	CSTB	-2.46201	-5.50982	0.000448418	0.00888413
ENSBTAG00000014665	282401	P79331	ADAMTS2	-2.46208	-5.51011	1.08397e-06	0.000137969
ENSBTAG00000003806	524222	A5PJT7	ECM1	-2.46213	-5.51031	4.4943e-06	0.000387413
ENSBTAG00000009186	540196	F1MFP5	PAX9	-2.47043	-5.54209	0.00174974	0.0217277
ENSBTAG00000019210	510708		ADCY2	-2.47811	-5.57169	6.608e-09	3.98731e-06
ENSBTAG00000052731	112443440		GASK1A	-2.49456	-5.63557	0.000109824	0.00349942
ENSBTAG00000050933	617754		SHISA4	-2.49556	-5.63948	1.23228e-05	0.000767958
ENSBTAG00000012514	509606		PODN	-2.51474	-5.71497	6.41105e-06	0.000507033
ENSBTAG00000049936				-2.51916	-5.73248	0.00151913	0.0196667
ENSBTAG00000023407				-2.52382	-5.75105	0.00116206	0.0166379
ENSBTAG00000018281	523311	A6QLY2	GPX7	-2.54519	-5.83686	1.44475e-08	6.19416e-06
ENSBTAG00000020056	359712	Q7YQK2	COL12A1	-2.58421	-5.99685	7.60034e-06	0.000560293
ENSBTAG00000016163	319086		OSM	-2.58489	-5.99968	0.000428134	0.00869488
ENSBTAG00000010123	281004	Q03247	APOE	-2.59774	-6.05339	7.31859e-08	1.89933e-05
ENSBTAG00000012083	540417	A2VDX5	IRX3	-2.60129	-6.0683	9.66025e-05	0.00326148
ENSBTAG00000020622				-2.60465	-6.08244	4.45192e-06	0.000385802
ENSBTAG00000014554	504492	E1BMI0	SNAI1	-2.60489	-6.08346	1.96592e-05	0.00104328
ENSBTAG00000046922	782170	G3N341	TWIST1	-2.6104	-6.10674	1.30245e-05	0.000785911
ENSBTAG00000054278	618238	Q56J78	M-SAA3.2	-2.61733	-6.13612	0.00226502	0.025566
ENSBTAG00000018520	529590	M0QW12	SCN1A	-2.62114	-6.15236	0.0018402	0.0225587
ENSBTAG00000033268	539762		ZFHX4	-2.62128	-6.15297	0.000676473	0.0116134
ENSBTAG00000047083	100297910		FJX1	-2.62476	-6.16783	4.33042e-05	0.00180901
ENSBTAG00000007678	521239	E1BMD2	MKX	-2.62899	-6.18592	0.000116892	0.00365529
ENSBTAG00000002936	534258		PRRX2	-2.64004	-6.2335	1.43152e-06	0.000170236
ENSBTAG00000017223	404180	Q2HJM9	MEST	-2.65585	-6.30219	7.93746e-06	0.000577308
ENSBTAG00000021176	505329	A6QLZ7	CRISPLD2	-2.65995	-6.32013	2.55399e-07	4.62328e-05
ENSBTAG00000021176	505329	D1Z306	CRISPLD2	-2.65995	-6.32013	2.55399e-07	4.62328e-05
ENSBTAG00000024379	777690	Q2HJ31	LRRC17	-2.66336	-6.33508	3.70277e-10	4.64043e-07
ENSBTAG00000000057	504323	A6QQT1	THBS3	-2.66496	-6.34211	1.68526e-05	0.000927575
ENSBTAG00000015366	518004	Q17QP5	SFRP4	-2.66631	-6.34803	3.15081e-05	0.0014379
ENSBTAG00000019764	538914	A4FUZ9	APOA5	-2.67298	-6.37744	0.00114897	0.0165216
ENSBTAG00000000575	540664	A0JN60	TNC	-2.68544	-6.43277	0.000442353	0.00884271
ENSBTAG00000031849	510926	A2VE84	TMEM119	-2.703	-6.51155	3.9914e-07	6.50279e-05
ENSBTAG00000031849	510926	F1N070	TMEM119	-2.703	-6.51155	3.9914e-07	6.50279e-05
ENSBTAG00000026913	100299504	F1MI35	HHIPL1	-2.71328	-6.55811	7.55472e-06	0.000559461
ENSBTAG00000011458	532219	A3KN30	CPXM1	-2.71363	-6.55971	1.25594e-07	2.7651e-05
ENSBTAG00000011458	532219	Q58DP5	CPXM1	-2.71363	-6.55971	1.25594e-07	2.7651e-05
ENSBTAG00000011734	510376	Q3ZBX7	ANKRD1	-2.72332	-6.60389	0.00323437	0.031789
ENSBTAG00000010175	539415	F1MJR6	COL8A2	-2.73109	-6.63957	3.28546e-05	0.00147051
ENSBTAG00000018989	541056	A5D7D8	GRM3	-2.73127	-6.6404	6.02417e-06	0.000483477
ENSBTAG00000012237	317693		AEBP1	-2.74063	-6.68362	3.25108e-07	5.57544e-05
ENSBTAG00000017409	784366	A2VDN3	DLX3	-2.76497	-6.79734	2.34807e-06	0.000246805
ENSBTAG00000015650	517433		TNN	-2.76511	-6.798	2.66684e-08	9.05171e-06
ENSBTAG00000054287	539842		C1QTNF2	-2.7821	-6.87852	0.000224237	0.00549077
ENSBTAG00000050633	541294	A6QLC2	PLA2G2F	-2.79087	-6.92047	0.00610189	0.0469878
ENSBTAG00000011080	505304	E1BNZ8	TLX1	-2.80106	-6.96954	0.000129126	0.00390704
ENSBTAG00000033345	281507	Q28918	STAR	-2.81567	-7.04046	0.00044366	0.00885797
ENSBTAG00000003832	281912	P27424	MFAP2	-2.8189	-7.05622	5.34502e-06	0.000439881
ENSBTAG00000003832	281912	F1MWK6	MFAP2	-2.8189	-7.05622	5.34502e-06	0.000439881
ENSBTAG00000012139	511371		SIX1	-2.83503	-7.13557	0.00216889	0.0248922
ENSBTAG00000008389	282326	F1N152	HTRA1	-2.843	-7.17509	7.21331e-08	1.89933e-05
ENSBTAG00000009174	282652	Q9MYP6	HSD17B14	-2.84695	-7.19477	1.29512e-05	0.000784388
ENSBTAG00000019343	286808	F1MLU9	MDFI	-2.86148	-7.26761	8.18916e-09	4.36114e-06
ENSBTAG00000045507				-2.88847	-7.40484	3.0579e-05	0.00140336
ENSBTAG00000014835	282077	P13213	SPARC	-2.89108	-7.41827	1.99325e-07	3.77605e-05
ENSBTAG00000044073	520070		CD248	-2.91527	-7.54367	1.11442e-06	0.000139663
ENSBTAG00000009014	282113	P38573	UPK1B	-2.97753	-7.87637	0.00416822	0.0375599
ENSBTAG00000023369	618181		GRIN2D	-2.98792	-7.93332	8.89689e-06	0.000614187
ENSBTAG00000003938	100850256		FNDC1	-2.99999	-7.99994	5.01031e-06	0.000429621
ENSBTAG00000000128	533929	Q0VCA0	FGF18	-3.00344	-8.01908	1.14373e-05	0.000736508
ENSBTAG00000012834	540390		ARSI	-3.02429	-8.13581	0.000279913	0.0064962
ENSBTAG00000019267	282872	Q9GLE5	MMP2	-3.04777	-8.26933	3.5977e-07	5.98098e-05
ENSBTAG00000053911				-3.06763	-8.38395	1.90378e-07	3.69242e-05
ENSBTAG00000008140	508882	A5D7B7	FAP	-3.08214	-8.46872	3.74736e-06	0.000342989
ENSBTAG00000003369	536820	E1BEH9	SYT12	-3.08285	-8.47284	5.64097e-07	8.50951e-05
ENSBTAG00000006807	536311	A0A140T8B6	KRT35	-3.08658	-8.49479	0.000503561	0.0096223
ENSBTAG00000006807	536311	Q0P5J7	KRT35	-3.08658	-8.49479	0.000503561	0.0096223
ENSBTAG00000005250	280733	P21809	BGN	-3.09769	-8.56047	3.03708e-07	5.26384e-05
ENSBTAG00000049091	526104		SIX4	-3.11196	-8.64558	3.07426e-05	0.0014069
ENSBTAG00000023393	784775		AIRE	-3.16779	-8.98669	0.00042814	0.00869488
ENSBTAG00000007687	407175		GDF6	-3.20495	-9.22118	0.000428553	0.00869488
ENSBTAG00000011847	507990	Q3ZBN5	ASPN	-3.21552	-9.28899	3.38134e-06	0.000316602
ENSBTAG00000048155	497016	Q5I2E5	FCN1	-3.22858	-9.37347	3.14299e-06	0.000299448
ENSBTAG00000048155	497016	A4FV99	FCN1	-3.22858	-9.37347	3.14299e-06	0.000299448
ENSBTAG00000012462	507432	A7MB94	MAP1LC3C	-3.2713	-9.65514	8.71422e-07	0.00011831
ENSBTAG00000034147	513053	A6QLD2	OLFML2B	-3.29036	-9.78358	4.91099e-08	1.48726e-05
ENSBTAG00000004570	540901	A2VE85	PRRX1	-3.30879	-9.90935	1.21916e-08	5.67503e-06
ENSBTAG00000009513	539596	P55906	TGFBI	-3.36731	-10.3196	2.21695e-08	8.24093e-06
ENSBTAG00000021643	511463	Q3ZBC7	MBD4	-3.37653	-10.3857	2.05061e-05	0.00106397
ENSBTAG00000018460	520133		ADAMTS16	-3.42589	-10.7472	0.000490349	0.00949912
ENSBTAG00000002317	280904	P21782	PTN	-3.50161	-11.3263	4.63123e-08	1.451e-05
ENSBTAG00000018499	281627	Q95L54	ANXA8L1	-3.52521	-11.5131	2.74005e-09	2.12576e-06
ENSBTAG00000006934	338048	P00189	CYP11A1	-3.53874	-11.6216	0.00090121	0.0139844
ENSBTAG00000013472	282188	P02465	COL1A2	-3.55437	-11.7482	2.8914e-09	2.14121e-06
ENSBTAG00000019159	538603	Q0VCG3	PVALB	-3.55963	-11.7911	0.00117762	0.0168001
ENSBTAG00000012866	541281	Q3SWW8	THBS4	-3.57781	-11.9407	6.65346e-06	0.000518651
ENSBTAG00000005596	282260	P13384	IGFBP2	-3.59118	-12.0518	1.60294e-05	0.000897427
ENSBTAG00000003060	353111		NTRK1	-3.59942	-12.1209	0.00019569	0.00510108
ENSBTAG00000048135				-3.6109	-12.2177	7.03848e-05	0.00261209
ENSBTAG00000031814	514346	Q0VCW4	SDS	-3.65128	-12.5645	2.51265e-05	0.00121113
ENSBTAG00000012909	282201	P62964	CRABP1	-3.65142	-12.5657	8.10802e-09	4.36114e-06
ENSBTAG00000011818	617340	E1BKJ9	COL26A1	-3.664	-12.6757	1.48145e-11	3.44796e-08
ENSBTAG00000054302	616841	Q2T9Q7	TCF23	-3.66433	-12.6786	5.5519e-05	0.00216391
ENSBTAG00000012630	513841	Q5E9P5	PAMR1	-3.72082	-13.185	1.95109e-06	0.000217012
ENSBTAG00000008074	506413	A7E2Z1	C1QTNF6	-3.77942	-13.7315	3.77252e-14	3.0731e-10
ENSBTAG00000050928				-3.78126	-13.749	0.000645468	0.0113197
ENSBTAG00000018810	338092	Q95116	THBS2	-3.84002	-14.3206	6.82497e-07	9.66891e-05
ENSBTAG00000007275	506467	Q05B59	TREM2	-3.86452	-14.5659	9.19911e-09	4.54157e-06
ENSBTAG00000014969	520750	E1BKL4	CILP2	-3.98517	-15.8363	7.17385e-06	0.000541878
ENSBTAG00000018563	510821	Q3SX29	SFRP2	-4.01031	-16.1148	1.72975e-08	6.87342e-06
ENSBTAG00000013103	282187	P02453	COL1A1	-4.02397	-16.268	8.53148e-10	9.26633e-07
ENSBTAG00000010991	280948	O46375	TTR	-4.02531	-16.2832	8.70763e-08	2.07691e-05
ENSBTAG00000001019	539510	Q08DX6	GDF10	-4.38578	-20.9051	8.95198e-07	0.000119546
ENSBTAG00000007353	516030	A5D7U2	DLX4	-4.39676	-21.0648	1.33124e-09	1.1415e-06
ENSBTAG00000047268	782183		WT1	-4.5521	-23.4594	0.000842957	0.0134135
ENSBTAG00000009230	541273		FBLN7	-4.55662	-23.533	9.67122e-10	9.55659e-07
ENSBTAG00000000177	516237	A6QP39	MSLN	-4.57874	-23.8967	0.000473706	0.00922977
ENSBTAG00000015749	515156	E1BAP4	STEAP1	-4.65258	-25.1516	1.09702e-07	2.51728e-05
ENSBTAG00000017500	521931	E1BIA3	KCNK12	-4.77417	-27.3634	1.20628e-07	2.69215e-05
ENSBTAG00000021570	787892		PLEKHG4	-5.0545	-33.2319	3.55571e-07	5.97213e-05
ENSBTAG00000001785	505080	A6QP57	TGM3	-5.40669	-42.4205	0.000139174	0.00410766
ENSBTAG00000005716	493998	Q5PXY7	CRABP2	-5.47513	-44.4814	2.07409e-11	4.22388e-08
ENSBTAG00000005260	281499	P31096	SPP1	-5.71234	-52.4307	4.0906e-12	1.6661e-08
ENSBTAG00000005260	281499	A0A0M3T9B6	SPP1	-5.71234	-52.4307	4.0906e-12	1.6661e-08
ENSBTAG00000006579	414348	Q75UG4	P4HA3	-5.80057	-55.7371	2.3591e-10	3.49404e-07
ENSBTAG00000032591	538634	A2VDY0	CTHRC1	-5.98873	-63.5021	1.03824e-08	4.97498e-06
ENSBTAG00000052055	614940	Q5E9X7	PRSS35	-6.81213	-112.372	1.375e-13	7.46717e-10
ENSBTAG00000016158	280985	P13608	ACAN	-9.07672	-539.965	1.22785e-11	3.33403e-08
Due to the incomplete database annotation for bovine, some of the 1,707 unique ENSEMBL ID entries in this table are assigned multiple UNIPROT IDs.
