# Supplementary material for: Regional Dichotomy in Enteric Mucosal Immune Responses to a Persistent Mycobacterium avium ssp. paratuberculosis Infection
Source: Front Immunol. 2020 May 29;11:1020. doi: 10.3389/fimmu.2020.01020 (PMC7272674; doi:10.3389/fimmu.2020.01020)
Supplement: Supplementary file 3 [file Table_3.XLSX]

## Sheet: Ile_PPGC86_Ile_PPPBS_DEgenes_ID
Supplementary Table 3. Differentially expressed genes in MAP-infected CPP compared to PBS control intestinal segments at 12-month post-infection.
EnsemblID	ENTREZID	UNIPROT	SYMBOL	log2FoldChange	Fold Change	p value	p value (adjusted)
ENSBTAG00000020602	506281	A7MBF5	IDO1	2.20389	4.60719	1.51753e-06	0.00123831
ENSBTAG00000050852	513990	A9QWP9	CXCL9	3.02623	8.14676	8.09314e-05	0.03302
ENSBTAG00000000622	788861	A5PK63	RPS17	-0.600591	-1.51634	0.000353373	0.0351046
ENSBTAG00000003229	504876	Q3T057	RPL23	-0.631316	-1.54898	0.000598586	0.0444042
