# Supplementary material for: Regional Dichotomy in Enteric Mucosal Immune Responses to a Persistent Mycobacterium avium ssp. paratuberculosis Infection
Source: Front Immunol. 2020 May 29;11:1020. doi: 10.3389/fimmu.2020.01020 (PMC7272674; doi:10.3389/fimmu.2020.01020)
Supplement: Supplementary file 4 [file Table_4.XLSX]

## Sheet: Sheet 1
Supplementary Table 4. InnateDB pathway enrichment analyses of differentially expressed genes comparing DPP from MAP-infected segments to PBS control segments.
	Pathway Name	Pathway Id	Source Name	Organism	Pathway uploaded gene count	Genes in InnateDB for this entity	Pathway p-value	Pathway p-value (corrected)	Gene Symbols
Upregulated pathways	Chemokine receptors bind chemokines	19574	REACTOME	9913	5	19	0.000280447	0.03141	CCR5; CCRL1; CXCL11; CXCL2; IL8;
	Metabolism	18975	REACTOME	9913	30	537	0.000600717	0.0336401	ACADM; ALDH1A1; BPNT1; CHPT1; COX7C; GATM; GLCE; GNAI1; IDH2; ITPK1; LTA4H; MAOA; MGST3; NNT; PCCB; PDHA1; PDXK; PFKFB2; PHYH; PLCB1; PPARGC1A; PPIP5K1; PRKAR2A; PSMB9; PYGL; SAR1B; SLC35D2; SLC44A4; SRD5A1; SUCLG2;
Downregulated pathways	Extracellular matrix organization	17465	REACTOME	9913	13	44	1.10273e-08	1.56588e-06	ADAMTS2; BGN; COL1A1; COL1A2; CTSB; CTSK; DCN; FMOD; LUM; MFAP4; SERPINH1; SPARC; TTR;
	Collagen formation	16841	REACTOME	9913	5	13	0.000127572	0.000624664	ADAMTS2; COL1A1; COL1A2; CTSB; SERPINH1;
	Defective B3GAT3 causes JDSSDHD	18012	REACTOME	9913	6	20	0.000125351	0.00063571	BGN; DCN; FMOD; GPC1; HEXA; LUM;
	Defective B4GALT1 causes B4GALT1-CDG (CDG-2d)	16872	REACTOME	9913	6	20	0.000125351	0.00063571	BGN; DCN; FMOD; GPC1; HEXA; LUM;
	Defective B4GALT7 causes EDS, progeroid type	19035	REACTOME	9913	6	20	0.000125351	0.00063571	BGN; DCN; FMOD; GPC1; HEXA; LUM;
	Defective CHST14 causes EDS, musculocontractural type	19269	REACTOME	9913	6	20	0.000125351	0.00063571	BGN; DCN; FMOD; GPC1; HEXA; LUM;
	Defective CHST3 causes SEDCJD	18785	REACTOME	9913	6	20	0.000125351	0.00063571	BGN; DCN; FMOD; GPC1; HEXA; LUM;
	Defective CHST6 causes MCDC1	16657	REACTOME	9913	6	20	0.000125351	0.00063571	BGN; DCN; FMOD; GPC1; HEXA; LUM;
	Defective CHSY1 causes TPBS	17075	REACTOME	9913	6	20	0.000125351	0.00063571	BGN; DCN; FMOD; GPC1; HEXA; LUM;
	Defective EXT1 causes exostoses 1, TRPS2 and CHDS	18521	REACTOME	9913	6	20	0.000125351	0.00063571	BGN; DCN; FMOD; GPC1; HEXA; LUM;
	Defective EXT2 causes exostoses 2	16655	REACTOME	9913	6	20	0.000125351	0.00063571	BGN; DCN; FMOD; GPC1; HEXA; LUM;
	Defective PAPSS2 causes SEMD-PA	16874	REACTOME	9913	6	20	0.000125351	0.00063571	BGN; DCN; FMOD; GPC1; HEXA; LUM;
	Defective SLC26A2 causes chondrodysplasias	19210	REACTOME	9913	6	20	0.000125351	0.00063571	BGN; DCN; FMOD; GPC1; HEXA; LUM;
	Diseases associated with glycosaminoglycan metabolism	17427	REACTOME	9913	6	20	0.000125351	0.00063571	BGN; DCN; FMOD; GPC1; HEXA; LUM;
	Diseases of glycosylation	18356	REACTOME	9913	6	20	0.000125351	0.00063571	BGN; DCN; FMOD; GPC1; HEXA; LUM;
	Glycosaminoglycan metabolism	17031	REACTOME	9913	6	20	0.000125351	0.00063571	BGN; DCN; FMOD; GPC1; HEXA; LUM;
	MPS I - Hurler syndrome	17310	REACTOME	9913	6	20	0.000125351	0.00063571	BGN; DCN; FMOD; GPC1; HEXA; LUM;
	MPS II - Hunter syndrome	17805	REACTOME	9913	6	20	0.000125351	0.00063571	BGN; DCN; FMOD; GPC1; HEXA; LUM;
	MPS IIIA - Sanfilippo syndrome A	16834	REACTOME	9913	6	20	0.000125351	0.00063571	BGN; DCN; FMOD; GPC1; HEXA; LUM;
	MPS IIIB - Sanfilippo syndrome B	18777	REACTOME	9913	6	20	0.000125351	0.00063571	BGN; DCN; FMOD; GPC1; HEXA; LUM;
	MPS IIIC - Sanfilippo syndrome C	18684	REACTOME	9913	6	20	0.000125351	0.00063571	BGN; DCN; FMOD; GPC1; HEXA; LUM;
	MPS IIID - Sanfilippo syndrome D	17407	REACTOME	9913	6	20	0.000125351	0.00063571	BGN; DCN; FMOD; GPC1; HEXA; LUM;
	MPS IV - Morquio syndrome A	19401	REACTOME	9913	6	20	0.000125351	0.00063571	BGN; DCN; FMOD; GPC1; HEXA; LUM;
	MPS IV - Morquio syndrome B	19600	REACTOME	9913	6	20	0.000125351	0.00063571	BGN; DCN; FMOD; GPC1; HEXA; LUM;
	MPS IX - Natowicz syndrome	17623	REACTOME	9913	6	20	0.000125351	0.00063571	BGN; DCN; FMOD; GPC1; HEXA; LUM;
	MPS VI - Maroteaux-Lamy syndrome	19606	REACTOME	9913	6	20	0.000125351	0.00063571	BGN; DCN; FMOD; GPC1; HEXA; LUM;
	MPS VII - Sly syndrome	17957	REACTOME	9913	6	20	0.000125351	0.00063571	BGN; DCN; FMOD; GPC1; HEXA; LUM;
	Mucopolysaccharidoses	18168	REACTOME	9913	6	20	0.000125351	0.00063571	BGN; DCN; FMOD; GPC1; HEXA; LUM;
	ECM proteoglycans	19308	REACTOME	9913	6	14	1.19514e-05	0.00084855	BGN; COL1A1; COL1A2; DCN; FMOD; SPARC;
	Chondroitin sulfate/dermatan sulfate metabolism	17240	REACTOME	9913	4	8	0.000195288	0.000894547	BGN; DCN; GPC1; HEXA;
	Collagen degradation	17776	REACTOME	9913	4	8	0.000195288	0.000894547	COL1A1; COL1A2; CTSB; CTSK;
	CS/DS degradation	19082	REACTOME	9913	3	4	0.000298072	0.00128261	BGN; DCN; HEXA;
	Keratan sulfate degradation	17394	REACTOME	9913	3	4	0.000298072	0.00128261	FMOD; HEXA; LUM;
	Collagen biosynthesis and modifying enzymes	17190	REACTOME	9913	4	9	0.000340068	0.00142029	ADAMTS2; COL1A1; COL1A2; SERPINH1;
	Binding and Uptake of Ligands by Scavenger Receptors	18545	REACTOME	9913	6	24	0.000379135	0.00153821	APOE; COL1A1; COL1A2; FTL; SCARB1; SPARC;
	Degradation of the extracellular matrix	17991	REACTOME	9913	5	17	0.000535381	0.00211178	COL1A1; COL1A2; CTSB; CTSK; DCN;
	A tetrasaccharide linker sequence is required for GAG synthesis	17914	REACTOME	9913	3	5	0.000722065	0.00277117	BGN; DCN; GPC1;
	Scavenging by Class A Receptors	18239	REACTOME	9913	4	12	0.00120987	0.0045211	APOE; COL1A1; COL1A2; FTL;
	Chondroitin sulfate biosynthesis	17642	REACTOME	9913	2	2	0.00183208	0.00591263	BGN; DCN;
	Crosslinking of collagen fibrils	18608	REACTOME	9913	2	2	0.00183208	0.00591263	COL1A1; COL1A2;
	Linoleic acid (LA) metabolism	17810	REACTOME	9913	2	2	0.00183208	0.00591263	ELOVL5; FADS2;
	alpha-linolenic (omega3) and linoleic (omega6) acid metabolism	19323	REACTOME	9913	2	2	0.00183208	0.00591263	ELOVL5; FADS2;
	alpha-linolenic acid (ALA) metabolism	19681	REACTOME	9913	2	2	0.00183208	0.00591263	ELOVL5; FADS2;
	Metabolism of lipids and lipoproteins	18677	REACTOME	9913	15	155	0.0017927	0.00652728	ANKRD1; APOE; CERS4; CRABP1; CTGF; DEGS1; ELOVL5; FADS2; HEXA; PLD3; PTGDS; SCARB1; SMPD1; STAR; TRIB3;
	Heparan sulfate/heparin (HS-GAG) metabolism	19581	REACTOME	9913	3	7	0.00237327	0.00748899	BGN; DCN; GPC1;
	Retinoid metabolism and transport	17546	REACTOME	9913	4	15	0.00302233	0.0093298	APOE; GPC1; RBP4; TTR;
	Keratan sulfate/keratin metabolism	19879	REACTOME	9913	3	8	0.00368006	0.0111185	FMOD; HEXA; LUM;
	Glycogen storage diseases	18768	REACTOME	9913	8	62	0.00418819	0.0118944	BGN; DCN; FMOD; G6PC3; GPC1; HEXA; LUM; PC;
	Metabolism of carbohydrates	16944	REACTOME	9913	8	62	0.00418819	0.0118944	BGN; DCN; FMOD; G6PC3; GPC1; HEXA; LUM; PC;
	Myoclonic epilepsy of Lafora	17747	REACTOME	9913	8	62	0.00418819	0.0118944	BGN; DCN; FMOD; G6PC3; GPC1; HEXA; LUM; PC;
	Assembly of collagen fibrils and other multimeric structures	18013	REACTOME	9913	3	9	0.00535005	0.0140687	COL1A1; COL1A2; CTSB;
	Anchoring fibril formation	18292	REACTOME	9913	2	3	0.00534243	0.0143137	COL1A1; COL1A2;
	Dermatan sulfate biosynthesis	16889	REACTOME	9913	2	3	0.00534243	0.0143137	BGN; DCN;
	NADE modulates death signalling	19095	REACTOME	9913	2	3	0.00534243	0.0143137	NGF; NGFRAP1;
	Non-integrin membrane-ECM interactions	17074	REACTOME	9913	3	10	0.00740793	0.0191259	COL1A1; COL1A2; TTR;
	Integrin cell surface interactions	18549	REACTOME	9913	3	11	0.00987329	0.0250358	COL1A1; COL1A2; LUM;
	Sphingolipid metabolism	18676	REACTOME	9913	4	21	0.0108856	0.0271184	CERS4; DEGS1; HEXA; SMPD1;
	Cell death signalling via NRAGE, NRIF and NADE	18045	REACTOME	9913	3	12	0.0127611	0.0312427	NGF; NGFRAP1; PSENEN;
	Platelet Adhesion to exposed collagen	19136	REACTOME	9913	2	5	0.0168299	0.0391779	COL1A1; COL1A2;
	Thromboxane signalling through TP receptor	18908	REACTOME	9913	2	5	0.0168299	0.0391779	GNG2; TBXA2R;
	Trafficking and processing of endosomal TLR	17609	REACTOME	9913	2	5	0.0168299	0.0391779	CTSB; CTSK;
